# Supplementary material for: Proteomic and Bioinformatic Profiling of Transporters in Higher Plant Mitochondria
Source: Biomolecules. 2020 Aug 16;10(8):1190. doi: 10.3390/biom10081190 (PMC7464266; doi:10.3390/biom10081190)
Supplement: Supplementary file 1 [file biomolecules-10-01190-s001.zip]

Archive with 3 entries (2 files):
- 878600 supplementry proof/
- 878600 supplementry proof/Table S1.xlsx
- 878600 supplementry proof/Table S2.xlsx
