# Supplementary material for: Proteomic and Bioinformatic Profiling of Transporters in Higher Plant Mitochondria
Source: Biomolecules. 2020 Aug 16;10(8):1190. doi: 10.3390/biom10081190 (PMC7464266; doi:10.3390/biom10081190)
Supplement: Supplementary file 1 [file biomolecules-10-01190-s001.zip › 878600 supplementry proof/Table S1.xlsx]

## Sheet: Sheet1
		Table S1. List of Arabidopsis, rice, human, and mouse transporters (from TransportDB - Elbourne et al., 2016), and their MU-LOC prediction and mitochondrial proteomics identification status.
		Notes:
		1. Different classes of transporters are alternatively highlighted.
		2. Column J: Mitochondrial localization was predicted using MU-LOC (Zhang et al., 2018) - mitochondrially localized proteins are shown as "mito" and are highlighted in red.
		3. Column J: 4 Arabidopsis, 20 rice, 160 human, and 263 mouse proteins could not be predicted due to "missing" sequences.
		4. Column K: Proteomically/experimentally identified mitochondrial proteins are shown as "Yes" and are highlighted in red. See Table S2 for further details.
		5. Column K: No proteomics-based info was collected for human and mouse proteins.
		6. A. thaliana in Sheet1 (this sheet), O. sativa in Sheet2, H. sapiens in Sheet3, and M. musculus in Sheet4.
		A. thaliana								See Table S2
		Transporter Class	Family	Family Name	TC number	Subtype	Substrate	Protein-Name	MU-LOC	Proteomics
	1	ATP-Dependent	ABC	The ATP-binding Cassette (ABC) Superfamily	3.A.1	ABC	toluene tolerance	At1g65410	.	.
	2	ATP-Dependent	ABC	The ATP-binding Cassette (ABC) Superfamily	3.A.1	membrane	toluene tolerance	At1g19800	mito	.
	3	ATP-Dependent	ABC	The ATP-binding Cassette (ABC) Superfamily	3.A.1	binding protein	toluene tolerance	At3g20320	mito	.
	4	ATP-Dependent	ABC	The ATP-binding Cassette (ABC) Superfamily	3.A.1	membrane	drug efflux?	At2g37330	.	.
	5	ATP-Dependent	ABC	The ATP-binding Cassette (ABC) Superfamily	3.A.1	ABC	drug efflux?	At1g67940	.	.
	6	ATP-Dependent	ABC	The ATP-binding Cassette (ABC) Superfamily	3.A.1	ABC	iron(III)/sulfate?	At5g44110	.	.
	7	ATP-Dependent	ABC	The ATP-binding Cassette (ABC) Superfamily	3.A.1	ABC	iron(III)/sulfate?	At5g02270	.	.
	8	ATP-Dependent	ABC	The ATP-binding Cassette (ABC) Superfamily	3.A.1	ABC	iron(III)/sulfate?	At1g03905	.	.
	9	ATP-Dependent	ABC	The ATP-binding Cassette (ABC) Superfamily	3.A.1	membrane(SufB/SufD)	? (Fe-S assembly/SufBCD system)	At5g44316	.	.
	10	ATP-Dependent	ABC	The ATP-binding Cassette (ABC) Superfamily	3.A.1	membrane(SufB)	? (Fe-S assembly/SufBCD system)	At4g04770	.	.
	11	ATP-Dependent	ABC	The ATP-binding Cassette (ABC) Superfamily	3.A.1	ABC(SufC)	? (Fe-S assembly/SufBCD system)	At3g10670	.	.
	12	ATP-Dependent	ABC	The ATP-binding Cassette (ABC) Superfamily	3.A.1	membrane(SufD)	? (Fe-S assembly/SufBCD system)	At1g32500	.	.
	13	ATP-Dependent	ABC	The ATP-binding Cassette (ABC) Superfamily	3.A.1	ABC	cobalt ion	At4g33460	.	.
	14	ATP-Dependent	ABC	The ATP-binding Cassette (ABC) Superfamily	3.A.1	membrane	cobalt ion	At3g21580	.	.
	15	ATP-Dependent	ABC	The ATP-binding Cassette (ABC) Superfamily	3.A.1	ABC	cobalt ion	At5g14100	.	.
	16	ATP-Dependent	ABC	The ATP-binding Cassette (ABC) Superfamily	3.A.1	membrane	heme	At2g07771	.	.
	17	ATP-Dependent	ABC	The ATP-binding Cassette (ABC) Superfamily	3.A.1	membrane	heme	At2g07681	mito	.
	18	ATP-Dependent	ABC	The ATP-binding Cassette (ABC) Superfamily	3.A.1	ABC	heme	At1g63270	.	Yes
	19	ATP-Dependent	ABC	The ATP-binding Cassette (ABC) Superfamily	3.A.1	ABCA	Unclassified	At2g41700	.	.
	20	ATP-Dependent	ABC	The ATP-binding Cassette (ABC) Superfamily	3.A.1	ABCA	Unclassified	At3g47730	.	.
	21	ATP-Dependent	ABC	The ATP-binding Cassette (ABC) Superfamily	3.A.1	ABCA	Unclassified	At3g47740	.	.
	22	ATP-Dependent	ABC	The ATP-binding Cassette (ABC) Superfamily	3.A.1	ABCA	Unclassified	At3g47750	.	.
	23	ATP-Dependent	ABC	The ATP-binding Cassette (ABC) Superfamily	3.A.1	ABCA	Unclassified	At3g47760	.	.
	24	ATP-Dependent	ABC	The ATP-binding Cassette (ABC) Superfamily	3.A.1	ABCA	Unclassified	At3g47770	.	.
	25	ATP-Dependent	ABC	The ATP-binding Cassette (ABC) Superfamily	3.A.1	ABCA	Unclassified	At3g47780	.	.
	26	ATP-Dependent	ABC	The ATP-binding Cassette (ABC) Superfamily	3.A.1	ABCA	Unclassified	At3g47790	.	.
	27	ATP-Dependent	ABC	The ATP-binding Cassette (ABC) Superfamily	3.A.1	ABCA	Unclassified	At5g61690	.	.
	28	ATP-Dependent	ABC	The ATP-binding Cassette (ABC) Superfamily	3.A.1	ABCA	Unclassified	At5g61700	.	.
	29	ATP-Dependent	ABC	The ATP-binding Cassette (ABC) Superfamily	3.A.1	ABCA	Unclassified	At5g61730	.	.
	30	ATP-Dependent	ABC	The ATP-binding Cassette (ABC) Superfamily	3.A.1	ABCA	Unclassified	At5g61740	.	.
	31	ATP-Dependent	ABC	The ATP-binding Cassette (ABC) Superfamily	3.A.1	ABCB(HMT)	Unclassified	At4g28620	mito	Yes
	32	ATP-Dependent	ABC	The ATP-binding Cassette (ABC) Superfamily	3.A.1	ABCB(HMT)	Unclassified	At4g28630	mito	Yes
	33	ATP-Dependent	ABC	The ATP-binding Cassette (ABC) Superfamily	3.A.1	ABCB(HMT)	Unclassified	At5g58270	mito	Yes
	34	ATP-Dependent	ABC	The ATP-binding Cassette (ABC) Superfamily	3.A.1	ABCB(LLP)	Unclassified	At5g03910	.	.
	35	ATP-Dependent	ABC	The ATP-binding Cassette (ABC) Superfamily	3.A.1	ABCB(p-gP)	multidrug (P-glycoprotein homolog) (ABCB)	At1g02520	.	.
	36	ATP-Dependent	ABC	The ATP-binding Cassette (ABC) Superfamily	3.A.1	ABCB(p-gP)	multidrug (P-glycoprotein homolog) (ABCB)	At1g02530	.	.
	37	ATP-Dependent	ABC	The ATP-binding Cassette (ABC) Superfamily	3.A.1	ABCB(p-gP)	multidrug (P-glycoprotein homolog) (ABCB)	At1g10680	.	Yes
	38	ATP-Dependent	ABC	The ATP-binding Cassette (ABC) Superfamily	3.A.1	ABCB(p-gP)	multidrug (P-glycoprotein homolog) (ABCB)	At1g27940	.	.
	39	ATP-Dependent	ABC	The ATP-binding Cassette (ABC) Superfamily	3.A.1	ABCB(p-gP)	multidrug (P-glycoprotein homolog) (ABCB)	At1g28010	.	.
	40	ATP-Dependent	ABC	The ATP-binding Cassette (ABC) Superfamily	3.A.1	ABCB(p-gP)	multidrug (P-glycoprotein homolog) (ABCB)	At2g36910	.	.
	41	ATP-Dependent	ABC	The ATP-binding Cassette (ABC) Superfamily	3.A.1	ABCB(p-gP)	multidrug (P-glycoprotein homolog) (ABCB)	At2g39480	.	.
	42	ATP-Dependent	ABC	The ATP-binding Cassette (ABC) Superfamily	3.A.1	ABCB(p-gP)	multidrug (P-glycoprotein homolog) (ABCB)	At2g47000	.	.
	43	ATP-Dependent	ABC	The ATP-binding Cassette (ABC) Superfamily	3.A.1	ABCB(p-gP)	multidrug (P-glycoprotein homolog) (ABCB)	At3g28345	.	.
	44	ATP-Dependent	ABC	The ATP-binding Cassette (ABC) Superfamily	3.A.1	ABCB(p-gP)	multidrug (P-glycoprotein homolog) (ABCB)	At3g28360	mito	.
	45	ATP-Dependent	ABC	The ATP-binding Cassette (ABC) Superfamily	3.A.1	ABCB(p-gP)	multidrug (P-glycoprotein homolog) (ABCB)	At3g28380	.	.
	46	ATP-Dependent	ABC	The ATP-binding Cassette (ABC) Superfamily	3.A.1	ABCB(p-gP)	multidrug (P-glycoprotein homolog) (ABCB)	At3g28390	mito	.
	47	ATP-Dependent	ABC	The ATP-binding Cassette (ABC) Superfamily	3.A.1	ABCB(p-gP)	multidrug (P-glycoprotein homolog) (ABCB)	At3g28415	mito	.
	48	ATP-Dependent	ABC	The ATP-binding Cassette (ABC) Superfamily	3.A.1	ABCB(p-gP)	multidrug (P-glycoprotein homolog) (ABCB)	At3g28860	.	.
	49	ATP-Dependent	ABC	The ATP-binding Cassette (ABC) Superfamily	3.A.1	ABCB(p-gP)	multidrug (P-glycoprotein homolog) (ABCB)	At3g55320	.	.
	50	ATP-Dependent	ABC	The ATP-binding Cassette (ABC) Superfamily	3.A.1	ABCB(p-gP)	multidrug (P-glycoprotein homolog) (ABCB)	At3g62150	.	.
	51	ATP-Dependent	ABC	The ATP-binding Cassette (ABC) Superfamily	3.A.1	ABCB(p-gP)	multidrug (P-glycoprotein homolog) (ABCB)	At4g01820	.	.
	52	ATP-Dependent	ABC	The ATP-binding Cassette (ABC) Superfamily	3.A.1	ABCB(p-gP)	multidrug (P-glycoprotein homolog) (ABCB)	At4g01830	.	.
	53	ATP-Dependent	ABC	The ATP-binding Cassette (ABC) Superfamily	3.A.1	ABCB(p-gP)	multidrug (P-glycoprotein homolog) (ABCB)	At4g18050	.	.
	54	ATP-Dependent	ABC	The ATP-binding Cassette (ABC) Superfamily	3.A.1	ABCB(p-gP)	multidrug (P-glycoprotein homolog) (ABCB)	At4g25960	mito	.
	55	ATP-Dependent	ABC	The ATP-binding Cassette (ABC) Superfamily	3.A.1	ABCB(p-gP)	multidrug (P-glycoprotein homolog) (ABCB)	At5g46540	.	.
	56	ATP-Dependent	ABC	The ATP-binding Cassette (ABC) Superfamily	3.A.1	ABCB(TAP)	antigen peptide	At1g70610	.	.
	57	ATP-Dependent	ABC	The ATP-binding Cassette (ABC) Superfamily	3.A.1	ABCB(TAP)	antigen peptide	At4g25450	.	.
	58	ATP-Dependent	ABC	The ATP-binding Cassette (ABC) Superfamily	3.A.1	ABCB(TAP)	antigen peptide	At5g39040	mito	.
	59	ATP-Dependent	ABC	The ATP-binding Cassette (ABC) Superfamily	3.A.1	ABCC(MRP)	drug efflux	At1g04120	.	.
	60	ATP-Dependent	ABC	The ATP-binding Cassette (ABC) Superfamily	3.A.1	ABCC(MRP)	drug efflux	At1g30400	.	.
	61	ATP-Dependent	ABC	The ATP-binding Cassette (ABC) Superfamily	3.A.1	ABCC(MRP)	drug efflux	At1g30410	.	.
	62	ATP-Dependent	ABC	The ATP-binding Cassette (ABC) Superfamily	3.A.1	ABCC(MRP)	drug efflux	At1g30420	.	.
	63	ATP-Dependent	ABC	The ATP-binding Cassette (ABC) Superfamily	3.A.1	ABCC(MRP)	drug efflux	At1g71330	mito	.
	64	ATP-Dependent	ABC	The ATP-binding Cassette (ABC) Superfamily	3.A.1	ABCC(MRP)	multidrug efflux	At2g07680	.	.
	65	ATP-Dependent	ABC	The ATP-binding Cassette (ABC) Superfamily	3.A.1	ABCC(MRP)	multidrug efflux	At2g34660	.	.
	66	ATP-Dependent	ABC	The ATP-binding Cassette (ABC) Superfamily	3.A.1	ABCC(MRP)	glutathione conjugate	At2g47800	.	.
	67	ATP-Dependent	ABC	The ATP-binding Cassette (ABC) Superfamily	3.A.1	ABCC(MRP)	glutathione S-conjugate	At3g13080	.	.
	68	ATP-Dependent	ABC	The ATP-binding Cassette (ABC) Superfamily	3.A.1	ABCC(MRP)	glutathione S-conjugate	At3g13090	.	.
	69	ATP-Dependent	ABC	The ATP-binding Cassette (ABC) Superfamily	3.A.1	ABCC(MRP)	glutathione S-conjugate	At3g13100	.	.
	70	ATP-Dependent	ABC	The ATP-binding Cassette (ABC) Superfamily	3.A.1	ABCC(MRP)	drug efflux	At3g21250	.	.
	71	ATP-Dependent	ABC	The ATP-binding Cassette (ABC) Superfamily	3.A.1	ABCC(MRP)	drug efflux	At3g59140	mito	.
	72	ATP-Dependent	ABC	The ATP-binding Cassette (ABC) Superfamily	3.A.1	ABCC(MRP)	drug efflux	At3g60160	.	.
	73	ATP-Dependent	ABC	The ATP-binding Cassette (ABC) Superfamily	3.A.1	ABCC(MRP)	drug efflux	At3g60970	.	.
	74	ATP-Dependent	ABC	The ATP-binding Cassette (ABC) Superfamily	3.A.1	ABCC(MRP)	drug efflux	At3g62700	.	.
	75	ATP-Dependent	ABC	The ATP-binding Cassette (ABC) Superfamily	3.A.1	ABCD(FAE)	long-chain fatty acid (ALDP homolog)	At1g54350	.	.
	76	ATP-Dependent	ABC	The ATP-binding Cassette (ABC) Superfamily	3.A.1	ABCD(FAE)	long-chain fatty acid (ALDP homolog)	At4g39850	.	.
	77	ATP-Dependent	ABC	The ATP-binding Cassette (ABC) Superfamily	3.A.1	ABCG(PDR)	multidrug (ABCG)	At1g15210	.	.
	78	ATP-Dependent	ABC	The ATP-binding Cassette (ABC) Superfamily	3.A.1	ABCG(PDR)	multidrug (ABCG)	At1g15520	.	Yes
	79	ATP-Dependent	ABC	The ATP-binding Cassette (ABC) Superfamily	3.A.1	ABCG(PDR)	multidrug (ABCG)	At1g59870	.	.
	80	ATP-Dependent	ABC	The ATP-binding Cassette (ABC) Superfamily	3.A.1	ABCG(PDR)	multidrug (ABCG)	At1g66950	.	.
	81	ATP-Dependent	ABC	The ATP-binding Cassette (ABC) Superfamily	3.A.1	ABCG(PDR)	multidrug (ABCG)	At2g26910	.	.
	82	ATP-Dependent	ABC	The ATP-binding Cassette (ABC) Superfamily	3.A.1	ABCG(PDR)	multidrug (ABCG)	At2g29940	.	.
	83	ATP-Dependent	ABC	The ATP-binding Cassette (ABC) Superfamily	3.A.1	ABCG(PDR)	multidrug (ABCG)	At2g36380	.	.
	84	ATP-Dependent	ABC	The ATP-binding Cassette (ABC) Superfamily	3.A.1	ABCG(PDR)	multidrug (ABCG)	At2g37280	.	.
	85	ATP-Dependent	ABC	The ATP-binding Cassette (ABC) Superfamily	3.A.1	ABCG(PDR)	multidrug (ABCG)	At3g16340	.	.
	86	ATP-Dependent	ABC	The ATP-binding Cassette (ABC) Superfamily	3.A.1	ABCG(PDR)	multidrug (ABCG)	At3g30842	.	.
	87	ATP-Dependent	ABC	The ATP-binding Cassette (ABC) Superfamily	3.A.1	ABCG(PDR)	multidrug (ABCG)	At3g53480	.	.
	88	ATP-Dependent	ABC	The ATP-binding Cassette (ABC) Superfamily	3.A.1	ABCG(PDR)	multidrug (ABCG)	At4g15215	.	.
	89	ATP-Dependent	ABC	The ATP-binding Cassette (ABC) Superfamily	3.A.1	ABCG(PDR)	multidrug (ABCG)	At4g15230	.	.
	90	ATP-Dependent	ABC	The ATP-binding Cassette (ABC) Superfamily	3.A.1	ABCG(PDR)	multidrug (ABCG)	At4g15233	.	.
	91	ATP-Dependent	ABC	The ATP-binding Cassette (ABC) Superfamily	3.A.1	ABCG(PDR)	multidrug (ABCG)	At4g15236	.	.
	92	ATP-Dependent	ABC	The ATP-binding Cassette (ABC) Superfamily	3.A.1	ABCG(WHITE)	pigment?	At1g17840	.	.
	93	ATP-Dependent	ABC	The ATP-binding Cassette (ABC) Superfamily	3.A.1	ABCG(WHITE)	pigment?	At1g31770	.	.
	94	ATP-Dependent	ABC	The ATP-binding Cassette (ABC) Superfamily	3.A.1	ABCG(WHITE)	pigment?	At1g51460	.	.
	95	ATP-Dependent	ABC	The ATP-binding Cassette (ABC) Superfamily	3.A.1	ABCG(WHITE)	pigment?	At1g51500	.	.
	96	ATP-Dependent	ABC	The ATP-binding Cassette (ABC) Superfamily	3.A.1	ABCG(WHITE)	pigment?	At1g53270	.	.
	97	ATP-Dependent	ABC	The ATP-binding Cassette (ABC) Superfamily	3.A.1	ABCG(WHITE)	Unclassified	At1g53390	.	.
	98	ATP-Dependent	ABC	The ATP-binding Cassette (ABC) Superfamily	3.A.1	ABCG(WHITE)	Unclassified	At1g71960	.	.
	99	ATP-Dependent	ABC	The ATP-binding Cassette (ABC) Superfamily	3.A.1	ABCG(WHITE)	pigment	At2g01320	.	.
	100	ATP-Dependent	ABC	The ATP-binding Cassette (ABC) Superfamily	3.A.1	ABCG(WHITE)	pigment	At2g13610	.	.
	101	ATP-Dependent	ABC	The ATP-binding Cassette (ABC) Superfamily	3.A.1	ABCG(WHITE)	pigment	At2g28070	.	.
	102	ATP-Dependent	ABC	The ATP-binding Cassette (ABC) Superfamily	3.A.1	ABCG(WHITE)	Unclassified	At2g37010	.	.
	103	ATP-Dependent	ABC	The ATP-binding Cassette (ABC) Superfamily	3.A.1	ABCG(WHITE)	Unclassified	At2g37360	.	.
	104	ATP-Dependent	ABC	The ATP-binding Cassette (ABC) Superfamily	3.A.1	ABCG(WHITE)	pigment	At2g39350	.	.
	105	ATP-Dependent	ABC	The ATP-binding Cassette (ABC) Superfamily	3.A.1	ABCG(WHITE)	Unclassified	At3g13220	.	.
	106	ATP-Dependent	ABC	The ATP-binding Cassette (ABC) Superfamily	3.A.1	ABCG(WHITE)	pigment	At3g21090	.	.
	107	ATP-Dependent	ABC	The ATP-binding Cassette (ABC) Superfamily	3.A.1	ABCG(WHITE)	pigment	At3g25620	.	.
	108	ATP-Dependent	ABC	The ATP-binding Cassette (ABC) Superfamily	3.A.1	ABCG(WHITE)	pigment	At3g52310	.	.
	109	ATP-Dependent	ABC	The ATP-binding Cassette (ABC) Superfamily	3.A.1	ABCG(WHITE)	pigment	At3g53510	.	.
	110	ATP-Dependent	ABC	The ATP-binding Cassette (ABC) Superfamily	3.A.1	ABCG(WHITE)	Unclassified	At3g55090	.	.
	111	ATP-Dependent	ABC	The ATP-binding Cassette (ABC) Superfamily	3.A.1	ABCG(WHITE)	pigment	At3g55100	.	.
	112	ATP-Dependent	ABC	The ATP-binding Cassette (ABC) Superfamily	3.A.1	ABCG(WHITE)	pigment	At3g55110	.	.
	113	ATP-Dependent	ABC	The ATP-binding Cassette (ABC) Superfamily	3.A.1	ABCG(WHITE)	pigment	At3g55130	.	.
	114	ATP-Dependent	ABC	The ATP-binding Cassette (ABC) Superfamily	3.A.1	ABCG(WHITE)	pigment?	At4g25750	.	.
	115	ATP-Dependent	ABC	The ATP-binding Cassette (ABC) Superfamily	3.A.1	ABCG(WHITE)	pigment?	At4g27420	.	.
	116	ATP-Dependent	ABC	The ATP-binding Cassette (ABC) Superfamily	3.A.1	ABCG(WHITE)	pigment?	At5g06530	.	.
	117	ATP-Dependent	ABC	The ATP-binding Cassette (ABC) Superfamily	3.A.1	ABCG(WHITE)	pigment?	At5g13580	.	.
	118	ATP-Dependent	ABC	The ATP-binding Cassette (ABC) Superfamily	3.A.1	ABCG(WHITE)	pigment?	At5g19410	.	.
	119	ATP-Dependent	ABC	The ATP-binding Cassette (ABC) Superfamily	3.A.1	ABCG(WHITE)	pigment?	At5g52860	.	.
	120	ATP-Dependent	ABC	The ATP-binding Cassette (ABC) Superfamily	3.A.1	ABCG(WHITE)	pigment?	At5g60740	.	.
	121	ATP-Dependent	ABC	The ATP-binding Cassette (ABC) Superfamily	3.A.1	binding protein	spermidine/putrescine	At1g31410	.	.
	122	ATP-Dependent	ABC	The ATP-binding Cassette (ABC) Superfamily	3.A.1	ABCG(WHITE)	plant cuticular wax export	At3g21080	.	.
	123	ATP-Dependent	ABC	The ATP-binding Cassette (ABC) Superfamily	3.A.1	ABC	? (Uup homolog/duplicated ATPase)	At5g09930	.	.
	124	ATP-Dependent	ABC	The ATP-binding Cassette (ABC) Superfamily	3.A.1	ABC	? (Uup homolog/duplicated ATPase)	At5g64840	.	.
	125	ATP-Dependent	P-ATPase	The P-type ATPase (P-ATPase) Superfamily	3.A.3	.	copper ion	At1g63440	mito	.
	126	ATP-Dependent	P-ATPase	The P-type ATPase (P-ATPase) Superfamily	3.A.3	.	phospholipid	At1g26130	.	.
	127	ATP-Dependent	P-ATPase	The P-type ATPase (P-ATPase) Superfamily	3.A.3	.	calcium ion	At1g27770	.	.
	128	ATP-Dependent	P-ATPase	The P-type ATPase (P-ATPase) Superfamily	3.A.3	.	phospholipid	At1g59820	.	.
	129	ATP-Dependent	P-ATPase	The P-type ATPase (P-ATPase) Superfamily	3.A.3	.	phospholipid	At1g72700	mito	.
	130	ATP-Dependent	P-ATPase	The P-type ATPase (P-ATPase) Superfamily	3.A.3	.	phospholipid	At1g17500	mito	.
	131	ATP-Dependent	P-ATPase	The P-type ATPase (P-ATPase) Superfamily	3.A.3	.	calcium ion	At1g07670	.	.
	132	ATP-Dependent	P-ATPase	The P-type ATPase (P-ATPase) Superfamily	3.A.3	.	plasma proton	At1g17260	.	.
	133	ATP-Dependent	P-ATPase	The P-type ATPase (P-ATPase) Superfamily	3.A.3	.	phospholipid	At1g54280	.	Yes
	134	ATP-Dependent	P-ATPase	The P-type ATPase (P-ATPase) Superfamily	3.A.3	.	calcium ion	At1g13210	.	.
	135	ATP-Dependent	P-ATPase	The P-type ATPase (P-ATPase) Superfamily	3.A.3	.	phospholipid	At1g68710	mito	.
	136	ATP-Dependent	P-ATPase	The P-type ATPase (P-ATPase) Superfamily	3.A.3	.	calcium ion	At1g10130	.	.
	137	ATP-Dependent	P-ATPase	The P-type ATPase (P-ATPase) Superfamily	3.A.3	.	plasma proton	At1g80660	.	.
	138	ATP-Dependent	P-ATPase	The P-type ATPase (P-ATPase) Superfamily	3.A.3	.	calcium ion	At1g07810	.	.
	139	ATP-Dependent	P-ATPase	The P-type ATPase (P-ATPase) Superfamily	3.A.3	.	plasma proton	At2g24520	.	.
	140	ATP-Dependent	P-ATPase	The P-type ATPase (P-ATPase) Superfamily	3.A.3	.	calcium ion	At2g22950	.	.
	141	ATP-Dependent	P-ATPase	The P-type ATPase (P-ATPase) Superfamily	3.A.3	.	calcium ion	At2g41560	.	.
	142	ATP-Dependent	P-ATPase	The P-type ATPase (P-ATPase) Superfamily	3.A.3	.	plasma proton	At2g18960	.	.
	143	ATP-Dependent	P-ATPase	The P-type ATPase (P-ATPase) Superfamily	3.A.3	.	cadmium ion	At2g19110	.	.
	144	ATP-Dependent	P-ATPase	The P-type ATPase (P-ATPase) Superfamily	3.A.3	.	cation?	At2g23280	missing	.
	145	ATP-Dependent	P-ATPase	The P-type ATPase (P-ATPase) Superfamily	3.A.3	.	phospholipid	At3g13900	.	.
	146	ATP-Dependent	P-ATPase	The P-type ATPase (P-ATPase) Superfamily	3.A.3	.	calcium ion	At3g21180	.	.
	147	ATP-Dependent	P-ATPase	The P-type ATPase (P-ATPase) Superfamily	3.A.3	.	phospholipid	At3g25610	.	.
	148	ATP-Dependent	P-ATPase	The P-type ATPase (P-ATPase) Superfamily	3.A.3	.	calcium ion	At3g63380	.	.
	149	ATP-Dependent	P-ATPase	The P-type ATPase (P-ATPase) Superfamily	3.A.3	.	plasma proton	At3g47950	.	.
	150	ATP-Dependent	P-ATPase	The P-type ATPase (P-ATPase) Superfamily	3.A.3	.	calcium ion	At3g57330	.	.
	151	ATP-Dependent	P-ATPase	The P-type ATPase (P-ATPase) Superfamily	3.A.3	.	phospholipid	At3g27870	.	.
	152	ATP-Dependent	P-ATPase	The P-type ATPase (P-ATPase) Superfamily	3.A.3	.	plasma proton	At3g42640	.	.
	153	ATP-Dependent	P-ATPase	The P-type ATPase (P-ATPase) Superfamily	3.A.3	.	plasma proton	At3g60330	.	.
	154	ATP-Dependent	P-ATPase	The P-type ATPase (P-ATPase) Superfamily	3.A.3	.	calcium ion	At3g22910	.	.
	155	ATP-Dependent	P-ATPase	The P-type ATPase (P-ATPase) Superfamily	3.A.3	.	calcium ion	At4g00900	.	.
	156	ATP-Dependent	P-ATPase	The P-type ATPase (P-ATPase) Superfamily	3.A.3	.	calcium ion	At4g37640	.	.
	157	ATP-Dependent	P-ATPase	The P-type ATPase (P-ATPase) Superfamily	3.A.3	.	plasma proton	At4g30190	.	.
	158	ATP-Dependent	P-ATPase	The P-type ATPase (P-ATPase) Superfamily	3.A.3	.	cadmium ion	At4g30120	.	.
	159	ATP-Dependent	P-ATPase	The P-type ATPase (P-ATPase) Superfamily	3.A.3	.	cadmium ion	At4g30110	.	.
	160	ATP-Dependent	P-ATPase	The P-type ATPase (P-ATPase) Superfamily	3.A.3	.	calcium ion	At4g29900	.	.
	161	ATP-Dependent	P-ATPase	The P-type ATPase (P-ATPase) Superfamily	3.A.3	.	plasma proton	At4g11730	.	.
	162	ATP-Dependent	P-ATPase	The P-type ATPase (P-ATPase) Superfamily	3.A.3	.	metal ion	At4g37270	.	.
	163	ATP-Dependent	P-ATPase	The P-type ATPase (P-ATPase) Superfamily	3.A.3	.	copper ion	At4g33520	.	Yes
	164	ATP-Dependent	P-ATPase	The P-type ATPase (P-ATPase) Superfamily	3.A.3	.	copper ion	At5g44790	.	.
	165	ATP-Dependent	P-ATPase	The P-type ATPase (P-ATPase) Superfamily	3.A.3	.	plasma proton	At5g57350	.	.
	166	ATP-Dependent	P-ATPase	The P-type ATPase (P-ATPase) Superfamily	3.A.3	.	calcium ion	At5g44240	.	.
	167	ATP-Dependent	P-ATPase	The P-type ATPase (P-ATPase) Superfamily	3.A.3	.	calcium ion	At5g53010	.	.
	168	ATP-Dependent	P-ATPase	The P-type ATPase (P-ATPase) Superfamily	3.A.3	.	plasma proton	At5g62670	.	.
	169	ATP-Dependent	P-ATPase	The P-type ATPase (P-ATPase) Superfamily	3.A.3	.	calcium ion	At5g23630	.	.
	170	ATP-Dependent	P-ATPase	The P-type ATPase (P-ATPase) Superfamily	3.A.3	.	calcium ion	At5g57110	.	.
	171	ATP-Dependent	P-ATPase	The P-type ATPase (P-ATPase) Superfamily	3.A.3	.	plasma proton	At2g07560	.	.
	172	ATP-Dependent	P-ATPase	The P-type ATPase (P-ATPase) Superfamily	3.A.3	.	cation	At3g18700	.	.
	173	ATP-Dependent	P-ATPase	The P-type ATPase (P-ATPase) Superfamily	3.A.3	.	phospholipid	At5g04930	.	.
	174	ATP-Dependent	P-ATPase	The P-type ATPase (P-ATPase) Superfamily	3.A.3	.	copper ion	At5g21930	.	.
	175	ATP-Dependent	ArsAB	The Arsenite-Antimonite (ArsAB) Efflux Family	3.A.4	.	arsenite (ArsA)	At1g01910	.	.
	176	ATP-Dependent	ArsAB	The Arsenite-Antimonite (ArsAB) Efflux Family	3.A.4	.	arsenite (ArsA)	At1g26090	.	.
	177	ATP-Dependent	ArsAB	The Arsenite-Antimonite (ArsAB) Efflux Family	3.A.4	.	arsenite (ArsA)	At3g10350	mito	Yes
	178	ATP-Dependent	ArsAB	The Arsenite-Antimonite (ArsAB) Efflux Family	3.A.4	.	arsenite (ArsA)	At5g60730	mito	Yes
	179	ATP-Dependent	CEPT	The Chloroplast Envelope Protein Translocase (CEPT or Tic-Toc) Family	3.A.9	.	outer membrane translocase (import) Toc33	At1g02280	.	.
	180	ATP-Dependent	CEPT	The Chloroplast Envelope Protein Translocase (CEPT or Tic-Toc) Family	3.A.9	.	inner membrane translocase (import) Tic20	At1g04940	.	.
	181	ATP-Dependent	CEPT	The Chloroplast Envelope Protein Translocase (CEPT or Tic-Toc) Family	3.A.9	.	outer membrane translocase (import) Toc64	At1g08980	.	.
	182	ATP-Dependent	CEPT	The Chloroplast Envelope Protein Translocase (CEPT or Tic-Toc) Family	3.A.9	.	outer membrane translocase (import) Toc75	At1g35860	.	.
	183	ATP-Dependent	CEPT	The Chloroplast Envelope Protein Translocase (CEPT or Tic-Toc) Family	3.A.9	.	outer membrane translocase (import) Toc86	At2g16640	.	.
	184	ATP-Dependent	CEPT	The Chloroplast Envelope Protein Translocase (CEPT or Tic-Toc) Family	3.A.9	.	outer membrane translocase (import) Toc86	At3g16620	.	.
	185	ATP-Dependent	CEPT	The Chloroplast Envelope Protein Translocase (CEPT or Tic-Toc) Family	3.A.9	.	outer membrane translocase (import) Toc64	At3g17970	mito	.
	186	ATP-Dependent	CEPT	The Chloroplast Envelope Protein Translocase (CEPT or Tic-Toc) Family	3.A.9	.	inner membrane translocase (import) Tic22	At3g23710	.	.
	187	ATP-Dependent	CEPT	The Chloroplast Envelope Protein Translocase (CEPT or Tic-Toc) Family	3.A.9	.	outer membrane translocase (import) Toc75	At3g46740	.	.
	188	ATP-Dependent	CEPT	The Chloroplast Envelope Protein Translocase (CEPT or Tic-Toc) Family	3.A.9	.	inner membrane translocase (import) Tic20	At4g03320	.	.
	189	ATP-Dependent	CEPT	The Chloroplast Envelope Protein Translocase (CEPT or Tic-Toc) Family	3.A.9	.	outer membrane translocase (import) Toc75	At4g09080	.	.
	190	ATP-Dependent	CEPT	The Chloroplast Envelope Protein Translocase (CEPT or Tic-Toc) Family	3.A.9	.	inner membrane translocase (import) Tic22	At4g33350	.	.
	191	ATP-Dependent	CEPT	The Chloroplast Envelope Protein Translocase (CEPT or Tic-Toc) Family	3.A.9	.	outer membrane translocase (import) Toc34	At5g05000	mito	.
	192	ATP-Dependent	CEPT	The Chloroplast Envelope Protein Translocase (CEPT or Tic-Toc) Family	3.A.9	.	outer membrane translocase (import) Toc64	At5g09420	mito	Yes
	193	ATP-Dependent	CEPT	The Chloroplast Envelope Protein Translocase (CEPT or Tic-Toc) Family	3.A.9	.	outer membrane translocase (import) Toc86	At5g20300	.	.
	194	ATP-Dependent	F-ATPase	The H+- or Na+-translocating F-type; V-type and A-type ATPase (F-ATPase) Superfamily	3.A.2	.	protons (vacuolar)	At4g32530	mito	.
	195	ATP-Dependent	F-ATPase	The H+- or Na+-translocating F-type; V-type and A-type ATPase (F-ATPase) Superfamily	3.A.2	.	protons (vacuolar)	At1g76030	.	Yes
	196	ATP-Dependent	F-ATPase	The H+- or Na+-translocating F-type; V-type and A-type ATPase (F-ATPase) Superfamily	3.A.2	.	protons (vacuolar)	At3g42050	.	.
	197	ATP-Dependent	F-ATPase	The H+- or Na+-translocating F-type; V-type and A-type ATPase (F-ATPase) Superfamily	3.A.2	.	protons (vacuolar)	At1g12840	mito	.
	198	ATP-Dependent	F-ATPase	The H+- or Na+-translocating F-type; V-type and A-type ATPase (F-ATPase) Superfamily	3.A.2	.	protons (vacuolar)	At2g21410	.	Yes
	199	ATP-Dependent	F-ATPase	The H+- or Na+-translocating F-type; V-type and A-type ATPase (F-ATPase) Superfamily	3.A.2	.	protons (vacuolar)	At4g34720	.	.
	200	ATP-Dependent	F-ATPase	The H+- or Na+-translocating F-type; V-type and A-type ATPase (F-ATPase) Superfamily	3.A.2	.	protons (vacuolar)	At3g58730	mito	.
	201	ATP-Dependent	F-ATPase	The H+- or Na+-translocating F-type; V-type and A-type ATPase (F-ATPase) Superfamily	3.A.2	.	protons (vacuolar)	At1g19910	.	Yes
	202	ATP-Dependent	F-ATPase	The H+- or Na+-translocating F-type; V-type and A-type ATPase (F-ATPase) Superfamily	3.A.2	.	protons (vacuolar)	At2g25610	.	.
	203	ATP-Dependent	F-ATPase	The H+- or Na+-translocating F-type; V-type and A-type ATPase (F-ATPase) Superfamily	3.A.2	.	protons (vacuolar)	At4g38510	.	Yes
	204	ATP-Dependent	F-ATPase	The H+- or Na+-translocating F-type; V-type and A-type ATPase (F-ATPase) Superfamily	3.A.2	.	protons (vacuolar)	At4g02620	mito	.
	205	ATP-Dependent	F-ATPase	The H+- or Na+-translocating F-type; V-type and A-type ATPase (F-ATPase) Superfamily	3.A.2	.	protons (vacuolar)	At1g20260	.	.
	206	ATP-Dependent	F-ATPase	The H+- or Na+-translocating F-type; V-type and A-type ATPase (F-ATPase) Superfamily	3.A.2	.	protons (vacuolar)	At2g28520	.	.
	207	ATP-Dependent	F-ATPase	The H+- or Na+-translocating F-type; V-type and A-type ATPase (F-ATPase) Superfamily	3.A.2	.	protons (vacuolar)	At4g39080	.	.
	208	ATP-Dependent	F-ATPase	The H+- or Na+-translocating F-type; V-type and A-type ATPase (F-ATPase) Superfamily	3.A.2	.	protons (vacuolar)	At4g11150	.	.
	209	ATP-Dependent	F-ATPase	The H+- or Na+-translocating F-type; V-type and A-type ATPase (F-ATPase) Superfamily	3.A.2	.	protons (vacuolar)	At1g64200	.	.
	210	ATP-Dependent	F-ATPase	The H+- or Na+-translocating F-type; V-type and A-type ATPase (F-ATPase) Superfamily	3.A.2	.	protons (vacuolar)	At3g01390	.	Yes
	211	ATP-Dependent	F-ATPase	The H+- or Na+-translocating F-type; V-type and A-type ATPase (F-ATPase) Superfamily	3.A.2	.	protons (vacuolar)	At1g16820	.	.
	212	ATP-Dependent	F-ATPase	The H+- or Na+-translocating F-type; V-type and A-type ATPase (F-ATPase) Superfamily	3.A.2	.	protons (vacuolar)	At4g23710	mito	.
	213	ATP-Dependent	F-ATPase	The H+- or Na+-translocating F-type; V-type and A-type ATPase (F-ATPase) Superfamily	3.A.2	.	protons (vacuolar)	At1g75630	.	.
	214	ATP-Dependent	F-ATPase	The H+- or Na+-translocating F-type; V-type and A-type ATPase (F-ATPase) Superfamily	3.A.2	.	protons (vacuolar)	At1g78900	.	Yes
	215	ATP-Dependent	F-ATPase	The H+- or Na+-translocating F-type; V-type and A-type ATPase (F-ATPase) Superfamily	3.A.2	.	protons (vacuolar)	At3g28710	.	.
	216	ATP-Dependent	F-ATPase	The H+- or Na+-translocating F-type; V-type and A-type ATPase (F-ATPase) Superfamily	3.A.2	.	protons (vacuolar)	At3g08560	.	.
	217	ATP-Dependent	F-ATPase	The H+- or Na+-translocating F-type; V-type and A-type ATPase (F-ATPase) Superfamily	3.A.2	.	protons (vacuolar)	At4g25950	.	.
	218	ATP-Dependent	F-ATPase	The H+- or Na+-translocating F-type; V-type and A-type ATPase (F-ATPase) Superfamily	3.A.2	.	protons (vacuolar)	At3g28715	.	.
	219	ATP-Dependent	F-ATPase	The H+- or Na+-translocating F-type; V-type and A-type ATPase (F-ATPase) Superfamily	3.A.2	.	protons (vacuolar)	At4g38920	.	.
	220	ATP-Dependent	F-ATPase	The H+- or Na+-translocating F-type; V-type and A-type ATPase (F-ATPase) Superfamily	3.A.2	.	protons (vacuolar)	At2g16510	.	.
	221	ATP-Dependent	F-ATPase	The H+- or Na+-translocating F-type; V-type and A-type ATPase (F-ATPase) Superfamily	3.A.2	.	protons (mitochondrial)	At2g07741	.	Yes
	222	ATP-Dependent	F-ATPase	The H+- or Na+-translocating F-type; V-type and A-type ATPase (F-ATPase) Superfamily	3.A.2	.	protons (mitochondrial)	At4g26710	mito	.
	223	ATP-Dependent	F-ATPase	The H+- or Na+-translocating F-type; V-type and A-type ATPase (F-ATPase) Superfamily	3.A.2	.	protons (mitochondrial)	At2g33040	mito	Yes
	224	ATP-Dependent	F-ATPase	The H+- or Na+-translocating F-type; V-type and A-type ATPase (F-ATPase) Superfamily	3.A.2	.	protons (mitochondrial)	At5g47030	mito	Yes
	225	ATP-Dependent	F-ATPase	The H+- or Na+-translocating F-type; V-type and A-type ATPase (F-ATPase) Superfamily	3.A.2	.	protons (mitochondrial)	At3g52300	mito	Yes
	226	ATP-Dependent	F-ATPase	The H+- or Na+-translocating F-type; V-type and A-type ATPase (F-ATPase) Superfamily	3.A.2	.	protons (mitochondrial)	At5g55290	mito	.
	227	ATP-Dependent	F-ATPase	The H+- or Na+-translocating F-type; V-type and A-type ATPase (F-ATPase) Superfamily	3.A.2	.	protons (mitochondrial)	At5g08670	mito	Yes
	228	ATP-Dependent	F-ATPase	The H+- or Na+-translocating F-type; V-type and A-type ATPase (F-ATPase) Superfamily	3.A.2	.	protons (mitochondrial)	At1g51650	mito	Yes
	229	ATP-Dependent	F-ATPase	The H+- or Na+-translocating F-type; V-type and A-type ATPase (F-ATPase) Superfamily	3.A.2	.	protons (mitochondrial)	At5g08680	mito	Yes
	230	ATP-Dependent	F-ATPase	The H+- or Na+-translocating F-type; V-type and A-type ATPase (F-ATPase) Superfamily	3.A.2	.	protons (mitochondrial)	At2g07671	.	.
	231	ATP-Dependent	F-ATPase	The H+- or Na+-translocating F-type; V-type and A-type ATPase (F-ATPase) Superfamily	3.A.2	.	protons (mitochondrial)	At5g08690	mito	Yes
	232	ATP-Dependent	F-ATPase	The H+- or Na+-translocating F-type; V-type and A-type ATPase (F-ATPase) Superfamily	3.A.2	.	protons (mitochondrial)	At2g07698	mito	Yes
	233	ATP-Dependent	F-ATPase	The H+- or Na+-translocating F-type; V-type and A-type ATPase (F-ATPase) Superfamily	3.A.2	.	protons (chloroplast)	At4g09650	.	.
	234	ATP-Dependent	F-ATPase	The H+- or Na+-translocating F-type; V-type and A-type ATPase (F-ATPase) Superfamily	3.A.2	.	protons (chloroplast)	At5g13450	mito	Yes
	235	ATP-Dependent	F-ATPase	The H+- or Na+-translocating F-type; V-type and A-type ATPase (F-ATPase) Superfamily	3.A.2	.	protons (chloroplast)	At4g04640	mito	.
	236	ATP-Dependent	F-ATPase	The H+- or Na+-translocating F-type; V-type and A-type ATPase (F-ATPase) Superfamily	3.A.2	.	protons (chloroplast)	At4g32260	.	.
	237	ATP-Dependent	F-ATPase	The H+- or Na+-translocating F-type; V-type and A-type ATPase (F-ATPase) Superfamily	3.A.2	.	protons (chloroplast)	At1g15700	.	.
	238	ATP-Dependent	H+-PPase	The H+-translocating Pyrophosphatase (H+-PPase) Family	3.A.10	.	proton	At1g15690	.	Yes
	239	ATP-Dependent	H+-PPase	The H+-translocating Pyrophosphatase (H+-PPase) Family	3.A.10	.	proton	At1g16780	mito	.
	240	ATP-Dependent	H+-PPase	The H+-translocating Pyrophosphatase (H+-PPase) Family	3.A.10	.	proton	At1g78920	.	.
	241	ATP-Dependent	IISP	The Type II (General) Secretory Pathway (IISP) Family	3.A.5	.	signal recognition particle (SRP54)	At1g15310	mito	.
	242	ATP-Dependent	IISP	The Type II (General) Secretory Pathway (IISP) Family	3.A.5	.	preprotein translocase Sec61 alpha subunit	At1g29310	.	.
	243	ATP-Dependent	IISP	The Type II (General) Secretory Pathway (IISP) Family	3.A.5	.	signal recognition particle (SRP19)	At1g48160	.	.
	244	ATP-Dependent	IISP	The Type II (General) Secretory Pathway (IISP) Family	3.A.5	.	signal recognition particle (SRP54)	At1g48900	mito	.
	245	ATP-Dependent	IISP	The Type II (General) Secretory Pathway (IISP) Family	3.A.5	.	signal recognition particle (SRP72)	At1g67650	.	.
	246	ATP-Dependent	IISP	The Type II (General) Secretory Pathway (IISP) Family	3.A.5	.	signal recognition particle (SRP72)	At1g67680	.	.
	247	ATP-Dependent	IISP	The Type II (General) Secretory Pathway (IISP) Family	3.A.5	.	preprotein translocase Sec61 alpha subunit	At1g78720	.	.
	248	ATP-Dependent	IISP	The Type II (General) Secretory Pathway (IISP) Family	3.A.5	.	preprotein translocase SecY subunit	At2g18710	.	.
	249	ATP-Dependent	IISP	The Type II (General) Secretory Pathway (IISP) Family	3.A.5	.	signal recognition particle receptor beta subunit (SR-beta)	At2g18770	.	.
	250	ATP-Dependent	IISP	The Type II (General) Secretory Pathway (IISP) Family	3.A.5	.	preprotein translocase SecY subunit	At2g31530	.	.
	251	ATP-Dependent	IISP	The Type II (General) Secretory Pathway (IISP) Family	3.A.5	.	preprotein translocase Sec61 alpha subunit	At2g34250	.	.
	252	ATP-Dependent	IISP	The Type II (General) Secretory Pathway (IISP) Family	3.A.5	.	signal recognition particle (SRP14)	At2g43640	.	.
	253	ATP-Dependent	IISP	The Type II (General) Secretory Pathway (IISP) Family	3.A.5	.	preprotein translocase Sec61 beta subunit	At2g45070	mito	.
	254	ATP-Dependent	IISP	The Type II (General) Secretory Pathway (IISP) Family	3.A.5	.	signal recognition particle receptor alpha subunit (SR-alpha)	At2g45770	.	.
	255	ATP-Dependent	IISP	The Type II (General) Secretory Pathway (IISP) Family	3.A.5	.	protein transport protein Sec61 gamma subunit	At3g48570	mito	.
	256	ATP-Dependent	IISP	The Type II (General) Secretory Pathway (IISP) Family	3.A.5	.	signal recognition particle (SRP9)	At3g49100	.	.
	257	ATP-Dependent	IISP	The Type II (General) Secretory Pathway (IISP) Family	3.A.5	.	preprotein translocase Sec61 beta subunit	At3g60540	.	.
	258	ATP-Dependent	IISP	The Type II (General) Secretory Pathway (IISP) Family	3.A.5	.	preprotein translocase SecA	At4g01800	mito	.
	259	ATP-Dependent	IISP	The Type II (General) Secretory Pathway (IISP) Family	3.A.5	.	preprotein translocase Sec63 subunit	At4g21180	.	.
	260	ATP-Dependent	IISP	The Type II (General) Secretory Pathway (IISP) Family	3.A.5	.	protein transport protein Sec61 gamma subunit	At4g24920	.	.
	261	ATP-Dependent	IISP	The Type II (General) Secretory Pathway (IISP) Family	3.A.5	.	signal recognition particle receptor alpha subunit (SR-alpha)	At4g30600	.	.
	262	ATP-Dependent	IISP	The Type II (General) Secretory Pathway (IISP) Family	3.A.5	.	signal recognition particle (SRP54)	At5g03940	.	.
	263	ATP-Dependent	IISP	The Type II (General) Secretory Pathway (IISP) Family	3.A.5	.	signal recognition particle receptor beta subunit (SR-beta)	At5g05670	mito	.
	264	ATP-Dependent	IISP	The Type II (General) Secretory Pathway (IISP) Family	3.A.5	.	signal recognition particle (SRP54)	At5g49500	mito	.
	265	ATP-Dependent	IISP	The Type II (General) Secretory Pathway (IISP) Family	3.A.5	.	protein transport protein Sec61 gamma subunit	At5g50460	.	.
	266	ATP-Dependent	IISP	The Type II (General) Secretory Pathway (IISP) Family	3.A.5	.	preprotein translocase Sec61 beta subunit	At5g60460	.	.
	267	ATP-Dependent	IISP	The Type II (General) Secretory Pathway (IISP) Family	3.A.5	.	signal recognition particle (SRP68)	At5g61970	.	.
	268	ATP-Dependent	IISP	The Type II (General) Secretory Pathway (IISP) Family	3.A.5	.	signal recognition particle (SRP54)	At5g66970	mito	.
	269	ATP-Dependent	MPT	The Mitochondrial Protein Translocase (MPT) Family	3.A.8	.	inner membrane translocase (import) Tim17	At1g20350	.	Yes
	270	ATP-Dependent	MPT	The Mitochondrial Protein Translocase (MPT) Family	3.A.8	.	inner membrane translocase (import) Tim17	At2g37410	.	Yes
	271	ATP-Dependent	MPT	The Mitochondrial Protein Translocase (MPT) Family	3.A.8	.	inner membrane translocase (import) Tim44	At2g36070	mito	Yes
	272	ATP-Dependent	MPT	The Mitochondrial Protein Translocase (MPT) Family	3.A.8	.	inner membrane translocase (import) Tim44	At2g20510	.	.
	273	ATP-Dependent	MPT	The Mitochondrial Protein Translocase (MPT) Family	3.A.8	.	inner membrane translocase (import) Tim17?	At4g26670	.	.
	274	ATP-Dependent	MPT	The Mitochondrial Protein Translocase (MPT) Family	3.A.8	.	inner membrane translocase (import) Tim23	At1g17530	.	Yes
	275	ATP-Dependent	MPT	The Mitochondrial Protein Translocase (MPT) Family	3.A.8	.	inner membrane translocase (import) Tim22	At1g18320	mito	Yes
	276	ATP-Dependent	MPT	The Mitochondrial Protein Translocase (MPT) Family	3.A.8	.	Mge1 homolog (motor component)	At1g36390	.	Yes
	277	ATP-Dependent	MPT	The Mitochondrial Protein Translocase (MPT) Family	3.A.8	.	outer membrane translocase (import) Tom40	At1g50400	.	Yes
	278	ATP-Dependent	MPT	The Mitochondrial Protein Translocase (MPT) Family	3.A.8	.	outer membrane translocase (import) Tom7	At1g64220	mito	Yes
	279	ATP-Dependent	MPT	The Mitochondrial Protein Translocase (MPT) Family	3.A.8	.	inner membrane translocase (import) Tim23	At1g72750	.	Yes
	280	ATP-Dependent	MPT	The Mitochondrial Protein Translocase (MPT) Family	3.A.8	.	inner membrane translocase (import) Tim17?	At2g42210	mito	Yes
	281	ATP-Dependent	MPT	The Mitochondrial Protein Translocase (MPT) Family	3.A.8	.	inner membrane translocase (import) Tim23	At3g04800	.	.
	282	ATP-Dependent	MPT	The Mitochondrial Protein Translocase (MPT) Family	3.A.8	.	inner membrane translocase (import) Tim22	At3g10110	.	Yes
	283	ATP-Dependent	MPT	The Mitochondrial Protein Translocase (MPT) Family	3.A.8	.	outer membrane translocase (import) Tom40	At3g20000	.	Yes
	284	ATP-Dependent	MPT	The Mitochondrial Protein Translocase (MPT) Family	3.A.8	.	inner membrane translocase (import)	At3g25120	mito	Yes
	285	ATP-Dependent	MPT	The Mitochondrial Protein Translocase (MPT) Family	3.A.8	.	Mge1 homolog (motor component)	At4g26780	mito	Yes
	286	ATP-Dependent	MPT	The Mitochondrial Protein Translocase (MPT) Family	3.A.8	.	inner membrane translocase (import) Tim17	At5g11690	.	Yes
	287	ATP-Dependent	MPT	The Mitochondrial Protein Translocase (MPT) Family	3.A.8	.	Mge1 homolog (motor component)	At5g17710	.	Yes
	288	ATP-Dependent	MPT	The Mitochondrial Protein Translocase (MPT) Family	3.A.8	.	inner membrane translocase (import) Tim17	At5g24650	mito	Yes
	289	ATP-Dependent	MPT	The Mitochondrial Protein Translocase (MPT) Family	3.A.8	.	inner membrane translocase (import)	At5g27390	.	.
	290	ATP-Dependent	MPT	The Mitochondrial Protein Translocase (MPT) Family	3.A.8	.	outer membrane translocase (import) Tom7	At5g41685	mito	Yes
	291	ATP-Dependent	MPT	The Mitochondrial Protein Translocase (MPT) Family	3.A.8	.	Mge1 homolog (motor component)	At5g55200	mito	Yes
	292	ATP-Dependent	MPT	The Mitochondrial Protein Translocase (MPT) Family	3.A.8	.	inner membrane translocase (import) Tim17	At5g55510	.	.
	293	ATP-Dependent	MPT	The Mitochondrial Protein Translocase (MPT) Family	3.A.8	.	inner membrane translocase (import) Tim16	At5g61880	mito	.
	294	Secondary Transporter	AAA	The ATP:ADP Antiporter (AAA) Family	2.A.12	.	ATP/ADP exchanger (chloroplast)	At1g80300	.	.
	295	Secondary Transporter	AAA	The ATP:ADP Antiporter (AAA) Family	2.A.12	.	ATP/ADP exchanger (chloroplast)	At1g15500	.	Yes
	296	Secondary Transporter	AAAP	The Amino Acid/Auxin Permease (AAAP) Family	2.A.18	.	amino acid	At1g25530	.	.
	297	Secondary Transporter	AAAP	The Amino Acid/Auxin Permease (AAAP) Family	2.A.18	.	amino acid	At1g44100	.	.
	298	Secondary Transporter	AAAP	The Amino Acid/Auxin Permease (AAAP) Family	2.A.18	.	amino acid	At1g47670	.	.
	299	Secondary Transporter	AAAP	The Amino Acid/Auxin Permease (AAAP) Family	2.A.18	.	auxin	At1g77690	.	.
	300	Secondary Transporter	AAAP	The Amino Acid/Auxin Permease (AAAP) Family	2.A.18	.	amino acid	At1g48640	.	.
	301	Secondary Transporter	AAAP	The Amino Acid/Auxin Permease (AAAP) Family	2.A.18	.	amino acid	At1g61270	.	.
	302	Secondary Transporter	AAAP	The Amino Acid/Auxin Permease (AAAP) Family	2.A.18	.	amino acid	At1g08230	.	.
	303	Secondary Transporter	AAAP	The Amino Acid/Auxin Permease (AAAP) Family	2.A.18	.	amino acid	At1g24400	.	.
	304	Secondary Transporter	AAAP	The Amino Acid/Auxin Permease (AAAP) Family	2.A.18	.	amino acid	At1g77380	.	.
	305	Secondary Transporter	AAAP	The Amino Acid/Auxin Permease (AAAP) Family	2.A.18	.	amino acid	At1g71680	.	.
	306	Secondary Transporter	AAAP	The Amino Acid/Auxin Permease (AAAP) Family	2.A.18	.	amino acid	At1g10010	.	.
	307	Secondary Transporter	AAAP	The Amino Acid/Auxin Permease (AAAP) Family	2.A.18	.	amino acid	At1g58360	.	.
	308	Secondary Transporter	AAAP	The Amino Acid/Auxin Permease (AAAP) Family	2.A.18	.	amino acid	At1g67640	.	.
	309	Secondary Transporter	AAAP	The Amino Acid/Auxin Permease (AAAP) Family	2.A.18	.	amino acid	At1g80510	.	.
	310	Secondary Transporter	AAAP	The Amino Acid/Auxin Permease (AAAP) Family	2.A.18	.	amino acid	At2g39130	.	.
	311	Secondary Transporter	AAAP	The Amino Acid/Auxin Permease (AAAP) Family	2.A.18	.	proline?	At2g36590	.	.
	312	Secondary Transporter	AAAP	The Amino Acid/Auxin Permease (AAAP) Family	2.A.18	.	auxin	At2g21050	.	.
	313	Secondary Transporter	AAAP	The Amino Acid/Auxin Permease (AAAP) Family	2.A.18	.	proline?	At2g39890	.	.
	314	Secondary Transporter	AAAP	The Amino Acid/Auxin Permease (AAAP) Family	2.A.18	.	auxin	At2g38120	.	.
	315	Secondary Transporter	AAAP	The Amino Acid/Auxin Permease (AAAP) Family	2.A.18	.	Unclassified	At2g41190	.	.
	316	Secondary Transporter	AAAP	The Amino Acid/Auxin Permease (AAAP) Family	2.A.18	.	amino acid	At3g01760	.	.
	317	Secondary Transporter	AAAP	The Amino Acid/Auxin Permease (AAAP) Family	2.A.18	.	amino acid	At3g11900	.	.
	318	Secondary Transporter	AAAP	The Amino Acid/Auxin Permease (AAAP) Family	2.A.18	.	amino acid	At3g54830	.	.
	319	Secondary Transporter	AAAP	The Amino Acid/Auxin Permease (AAAP) Family	2.A.18	.	amino acid	At3g28960	.	.
	320	Secondary Transporter	AAAP	The Amino Acid/Auxin Permease (AAAP) Family	2.A.18	.	amino acid	At3g30390	.	.
	321	Secondary Transporter	AAAP	The Amino Acid/Auxin Permease (AAAP) Family	2.A.18	.	amino acid	At3g09340	.	.
	322	Secondary Transporter	AAAP	The Amino Acid/Auxin Permease (AAAP) Family	2.A.18	.	amino acid	At3g56200	.	.
	323	Secondary Transporter	AAAP	The Amino Acid/Auxin Permease (AAAP) Family	2.A.18	.	amino acid	At3g09330	.	.
	324	Secondary Transporter	AAAP	The Amino Acid/Auxin Permease (AAAP) Family	2.A.18	.	amino acid	At4g35180	.	.
	325	Secondary Transporter	AAAP	The Amino Acid/Auxin Permease (AAAP) Family	2.A.18	.	amino acid	At4g38250	.	.
	326	Secondary Transporter	AAAP	The Amino Acid/Auxin Permease (AAAP) Family	2.A.18	.	amino acid	At5g63850	.	.
	327	Secondary Transporter	AAAP	The Amino Acid/Auxin Permease (AAAP) Family	2.A.18	.	amino acid	At5g15240	.	.
	328	Secondary Transporter	AAAP	The Amino Acid/Auxin Permease (AAAP) Family	2.A.18	.	amino acid	At5g02170	.	.
	329	Secondary Transporter	AAAP	The Amino Acid/Auxin Permease (AAAP) Family	2.A.18	.	amino acid	At5g02180	.	.
	330	Secondary Transporter	AAAP	The Amino Acid/Auxin Permease (AAAP) Family	2.A.18	.	amino acid	At5g49630	.	.
	331	Secondary Transporter	AAAP	The Amino Acid/Auxin Permease (AAAP) Family	2.A.18	.	amino acid	At5g09220	.	.
	332	Secondary Transporter	AAAP	The Amino Acid/Auxin Permease (AAAP) Family	2.A.18	.	amino acid	At5g40780	.	.
	333	Secondary Transporter	AAAP	The Amino Acid/Auxin Permease (AAAP) Family	2.A.18	.	amino acid	At5g41800	.	Yes
	334	Secondary Transporter	AAAP	The Amino Acid/Auxin Permease (AAAP) Family	2.A.18	.	amino acid	At5g65990	.	.
	335	Secondary Transporter	AAAP	The Amino Acid/Auxin Permease (AAAP) Family	2.A.18	.	amino acid	At5g23810	.	.
	336	Secondary Transporter	AAAP	The Amino Acid/Auxin Permease (AAAP) Family	2.A.18	.	amino acid	At5g38820	.	.
	337	Secondary Transporter	AAAP	The Amino Acid/Auxin Permease (AAAP) Family	2.A.18	.	amino acid	At5g16740	.	.
	338	Secondary Transporter	AAAP	The Amino Acid/Auxin Permease (AAAP) Family	2.A.18	.	amino acid	At2g40420	.	.
	339	Secondary Transporter	AAAP	The Amino Acid/Auxin Permease (AAAP) Family	2.A.18	.	amino acid	At2g42005	.	.
	340	Secondary Transporter	AAAP	The Amino Acid/Auxin Permease (AAAP) Family	2.A.18	.	proline	At3g55740	.	.
	341	Secondary Transporter	AAAP	The Amino Acid/Auxin Permease (AAAP) Family	2.A.18	.	auxin/proton symporter	At5g01240	.	.
	342	Secondary Transporter	AE	The Anion Exchanger (AE) Family	2.A.31	.	anion exchange	At1g15460	.	.
	343	Secondary Transporter	AE	The Anion Exchanger (AE) Family	2.A.31	.	anion exchange	At1g74810	.	.
	344	Secondary Transporter	AE	The Anion Exchanger (AE) Family	2.A.31	.	boron efflux transporter for xylem loading	At2g47160	.	.
	345	Secondary Transporter	AE	The Anion Exchanger (AE) Family	2.A.31	.	boron efflux transporter for xylem loading	At3g62270	.	.
	346	Secondary Transporter	AE	The Anion Exchanger (AE) Family	2.A.31	.	anion exchange	At3g06450	.	.
	347	Secondary Transporter	AE	The Anion Exchanger (AE) Family	2.A.31	.	anion exchange	At4g32510	.	.
	348	Secondary Transporter	AE	The Anion Exchanger (AE) Family	2.A.31	.	anion exchange	At5g25430	.	.
	349	Secondary Transporter	AEC	The Auxin Efflux Carrier (AEC) Family	2.A.69	.	auxin efflux	At1g23080	.	.
	350	Secondary Transporter	AEC	The Auxin Efflux Carrier (AEC) Family	2.A.69	.	auxin efflux	At1g73590	.	.
	351	Secondary Transporter	AEC	The Auxin Efflux Carrier (AEC) Family	2.A.69	.	auxin efflux	At1g70940	.	.
	352	Secondary Transporter	AEC	The Auxin Efflux Carrier (AEC) Family	2.A.69	.	auxin efflux?	At1g77110	.	.
	353	Secondary Transporter	AEC	The Auxin Efflux Carrier (AEC) Family	2.A.69	.	auxin efflux	At2g01420	.	.
	354	Secondary Transporter	AEC	The Auxin Efflux Carrier (AEC) Family	2.A.69	.	auxin efflux	At5g57090	.	.
	355	Secondary Transporter	AEC	The Auxin Efflux Carrier (AEC) Family	2.A.69	.	auxin efflux	At5g15100	.	.
	356	Secondary Transporter	AEC	The Auxin Efflux Carrier (AEC) Family	2.A.69	.	auxin efflux	At5g16530	.	.
	357	Secondary Transporter	AEC	The Auxin Efflux Carrier (AEC) Family	2.A.69	.	auxin efflux	At1g20925	mito	.
	358	Secondary Transporter	AEC	The Auxin Efflux Carrier (AEC) Family	2.A.69	.	auxin efflux	At1g71090	.	.
	359	Secondary Transporter	AEC	The Auxin Efflux Carrier (AEC) Family	2.A.69	.	auxin efflux	At1g76520	mito	.
	360	Secondary Transporter	AEC	The Auxin Efflux Carrier (AEC) Family	2.A.69	.	auxin efflux	At1g76530	.	.
	361	Secondary Transporter	AEC	The Auxin Efflux Carrier (AEC) Family	2.A.69	.	auxin efflux	At2g17500	.	.
	362	Secondary Transporter	AEC	The Auxin Efflux Carrier (AEC) Family	2.A.69	.	auxin efflux	At5g01990	mito	.
	363	Secondary Transporter	AEC	The Auxin Efflux Carrier (AEC) Family	2.A.69	.	auxin efflux	At5g65980	.	.
	364	Secondary Transporter	APC	The Amino Acid-Polyamine-Organocation (APC) Family	2.A.3	.	cationic amino acid	At1g17120	.	.
	365	Secondary Transporter	APC	The Amino Acid-Polyamine-Organocation (APC) Family	2.A.3	.	cationic amino acid	At1g05940	.	.
	366	Secondary Transporter	APC	The Amino Acid-Polyamine-Organocation (APC) Family	2.A.3	.	cationic amino acid	At1g31830	.	.
	367	Secondary Transporter	APC	The Amino Acid-Polyamine-Organocation (APC) Family	2.A.3	.	amino acid	At2g01170	.	.
	368	Secondary Transporter	APC	The Amino Acid-Polyamine-Organocation (APC) Family	2.A.3	.	cationic amino acid	At2g34960	.	.
	369	Secondary Transporter	APC	The Amino Acid-Polyamine-Organocation (APC) Family	2.A.3	.	cationic amino acid	At3g03720	.	.
	370	Secondary Transporter	APC	The Amino Acid-Polyamine-Organocation (APC) Family	2.A.3	.	cationic amino acid	At3g13620	.	.
	371	Secondary Transporter	APC	The Amino Acid-Polyamine-Organocation (APC) Family	2.A.3	.	cationic amino acid	At3g10600	.	.
	372	Secondary Transporter	APC	The Amino Acid-Polyamine-Organocation (APC) Family	2.A.3	.	cationic amino acid	At4g21120	.	.
	373	Secondary Transporter	APC	The Amino Acid-Polyamine-Organocation (APC) Family	2.A.3	.	cationic amino acid	At5g04770	.	.
	374	Secondary Transporter	APC	The Amino Acid-Polyamine-Organocation (APC) Family	2.A.3	.	cationic amino acid	At5g36940	.	.
	375	Secondary Transporter	APC	The Amino Acid-Polyamine-Organocation (APC) Family	2.A.3	.	cationic amino acid	At5g05630	.	.
	376	Secondary Transporter	APC	The Amino Acid-Polyamine-Organocation (APC) Family	2.A.3	.	amino acid/polyamine	At1g31820	.	.
	377	Secondary Transporter	APC	The Amino Acid-Polyamine-Organocation (APC) Family	2.A.3	.	amino acid	At1g58030	.	.
	378	Secondary Transporter	APC	The Amino Acid-Polyamine-Organocation (APC) Family	2.A.3	.	amino acid/polyamine	At3g19553	.	.
	379	Secondary Transporter	ArAE	The Aromatic Acid Exporter (ArAE) Family	2.A.85	.	Unclassified	At4g17970	.	.
	380	Secondary Transporter	ArAE	The Aromatic Acid Exporter (ArAE) Family	2.A.85	.	Unclassified	At1g68600	.	.
	381	Secondary Transporter	ArAE	The Aromatic Acid Exporter (ArAE) Family	2.A.85	.	Unclassified	At1g25480	.	.
	382	Secondary Transporter	ArAE	The Aromatic Acid Exporter (ArAE) Family	2.A.85	.	Unclassified	At2g17470	.	.
	383	Secondary Transporter	ArAE	The Aromatic Acid Exporter (ArAE) Family	2.A.85	.	Unclassified	At3g18440	.	.
	384	Secondary Transporter	ArAE	The Aromatic Acid Exporter (ArAE) Family	2.A.85	.	Unclassified	At1g18420	.	.
	385	Secondary Transporter	ArAE	The Aromatic Acid Exporter (ArAE) Family	2.A.85	.	Unclassified	At3g11680	.	.
	386	Secondary Transporter	ArAE	The Aromatic Acid Exporter (ArAE) Family	2.A.85	.	Unclassified	At1g08430	.	.
	387	Secondary Transporter	ArAE	The Aromatic Acid Exporter (ArAE) Family	2.A.85	.	Unclassified	At4g00910	.	.
	388	Secondary Transporter	ArAE	The Aromatic Acid Exporter (ArAE) Family	2.A.85	.	Unclassified	At1g08440	.	.
	389	Secondary Transporter	ArAE	The Aromatic Acid Exporter (ArAE) Family	2.A.85	.	Unclassified	At2g27240	.	.
	390	Secondary Transporter	ArAE	The Aromatic Acid Exporter (ArAE) Family	2.A.85	.	Unclassified	At1g03070	.	.
	391	Secondary Transporter	ArAE	The Aromatic Acid Exporter (ArAE) Family	2.A.85	.	Unclassified	At3g63310	.	.
	392	Secondary Transporter	ArAE	The Aromatic Acid Exporter (ArAE) Family	2.A.85	.	Unclassified	At4g02690	.	.
	393	Secondary Transporter	ArAE	The Aromatic Acid Exporter (ArAE) Family	2.A.85	.	Unclassified	At4g14730	.	.
	394	Secondary Transporter	ArAE	The Aromatic Acid Exporter (ArAE) Family	2.A.85	.	Unclassified	At4g15470	.	.
	395	Secondary Transporter	ArAE	The Aromatic Acid Exporter (ArAE) Family	2.A.85	.	Unclassified	At4g17580	.	.
	396	Secondary Transporter	ArAE	The Aromatic Acid Exporter (ArAE) Family	2.A.85	.	Unclassified	At4g17585	.	.
	397	Secondary Transporter	ArAE	The Aromatic Acid Exporter (ArAE) Family	2.A.85	.	Unclassified	At5g46600	.	.
	398	Secondary Transporter	ArAE	The Aromatic Acid Exporter (ArAE) Family	2.A.85	.	Unclassified	At5g46610	.	.
	399	Secondary Transporter	ArAE	The Aromatic Acid Exporter (ArAE) Family	2.A.85	.	Unclassified	At5g47120	.	.
	400	Secondary Transporter	ArsB	The Arsenite-Antimonite (ArsB) Efflux Family	2.A.45	.	silicon efflux	At1g02260	mito	.
	401	Secondary Transporter	BASS	The Bile Acid:Na+ Symporter (BASS) Family	2.A.28	.	sodium ion:bile acid symporter	At1g78560	.	.
	402	Secondary Transporter	BASS	The Bile Acid:Na+ Symporter (BASS) Family	2.A.28	.	sodium ion:bile acid symporter	At2g26900	.	.
	403	Secondary Transporter	BASS	The Bile Acid:Na+ Symporter (BASS) Family	2.A.28	.	sodium ion:bile acid symporter	At3g25410	.	.
	404	Secondary Transporter	BASS	The Bile Acid:Na+ Symporter (BASS) Family	2.A.28	.	sodium ion:bile acid symporter	At4g22840	.	.
	405	Secondary Transporter	BASS	The Bile Acid:Na+ Symporter (BASS) Family	2.A.28	.	sodium ion:bile acid symporter	At4g12030	.	.
	406	Secondary Transporter	BASS	The Bile Acid:Na+ Symporter (BASS) Family	2.A.28	.	sodium ion:bile acid symporter	At3g56160	.	.
	407	Secondary Transporter	CaCA	The Ca2+:Cation Antiporter (CaCA) Family	2.A.19	.	proton:calcium ion symporter	At1g55720	mito	.
	408	Secondary Transporter	CaCA	The Ca2+:Cation Antiporter (CaCA) Family	2.A.19	.	proton:calcium ion symporter	At1g55730	.	.
	409	Secondary Transporter	CaCA	The Ca2+:Cation Antiporter (CaCA) Family	2.A.19	.	sodium ion:calcium ion symporter	At1g08960	.	.
	410	Secondary Transporter	CaCA	The Ca2+:Cation Antiporter (CaCA) Family	2.A.19	.	sodium ion:calcium ion symporter	At1g54110	.	.
	411	Secondary Transporter	CaCA	The Ca2+:Cation Antiporter (CaCA) Family	2.A.19	.	proton:calcium ion symporter	At2g38170	.	.
	412	Secondary Transporter	CaCA	The Ca2+:Cation Antiporter (CaCA) Family	2.A.19	.	magnesium/zinc:proton antiporter	At2g47600	.	.
	413	Secondary Transporter	CaCA	The Ca2+:Cation Antiporter (CaCA) Family	2.A.19	.	proton:calcium ion symporter	At3g13320	.	.
	414	Secondary Transporter	CaCA	The Ca2+:Cation Antiporter (CaCA) Family	2.A.19	.	sodium ion:calcium ion symporter	At3g14070	.	.
	415	Secondary Transporter	CaCA	The Ca2+:Cation Antiporter (CaCA) Family	2.A.19	.	proton:calcium ion symporter	At3g51860	.	.
	416	Secondary Transporter	CaCA	The Ca2+:Cation Antiporter (CaCA) Family	2.A.19	.	proton:calcium ion symporter	At5g01490	.	.
	417	Secondary Transporter	CaCA	The Ca2+:Cation Antiporter (CaCA) Family	2.A.19	.	sodium ion:calcium ion symporter	At5g17850	.	.
	418	Secondary Transporter	CaCA	The Ca2+:Cation Antiporter (CaCA) Family	2.A.19	.	sodium ion:calcium ion symporter	At5g17860	.	.
	419	Secondary Transporter	CaCA	The Ca2+:Cation Antiporter (CaCA) Family	2.A.19	.	sodium ion:calcium ion+potassium ion antiporter	At1g54115	.	.
	420	Secondary Transporter	CCC	The Cation-Chloride Cotransporter (CCC) Family	2.A.30	.	sodium ion:calcium ion+potassium ion antiporter	At1g30450	.	.
	421	Secondary Transporter	CDF	The Cation Diffusion Facilitator (CDF) Family	2.A.4	.	zinc ion	At2g29410	.	.
	422	Secondary Transporter	CDF	The Cation Diffusion Facilitator (CDF) Family	2.A.4	.	metal ion	At2g04620	.	.
	423	Secondary Transporter	CDF	The Cation Diffusion Facilitator (CDF) Family	2.A.4	.	metal ion	At2g46800	.	.
	424	Secondary Transporter	CDF	The Cation Diffusion Facilitator (CDF) Family	2.A.4	.	cation	At2g39450	.	.
	425	Secondary Transporter	CDF	The Cation Diffusion Facilitator (CDF) Family	2.A.4	.	cation?	At2g47830	.	Yes
	426	Secondary Transporter	CDF	The Cation Diffusion Facilitator (CDF) Family	2.A.4	.	zinc ion	At3g12100	.	.
	427	Secondary Transporter	CDF	The Cation Diffusion Facilitator (CDF) Family	2.A.4	.	zinc ion	At3g61940	.	.
	428	Secondary Transporter	CDF	The Cation Diffusion Facilitator (CDF) Family	2.A.4	.	zinc ion	At3g58810	.	.
	429	Secondary Transporter	CDF	The Cation Diffusion Facilitator (CDF) Family	2.A.4	.	cation efflux	At1g16310	.	.
	430	Secondary Transporter	CDF	The Cation Diffusion Facilitator (CDF) Family	2.A.4	.	cation efflux	At1g51610	mito	Yes
	431	Secondary Transporter	CDF	The Cation Diffusion Facilitator (CDF) Family	2.A.4	.	cation efflux	At1g79520	.	.
	432	Secondary Transporter	CDF	The Cation Diffusion Facilitator (CDF) Family	2.A.4	.	cation efflux	At3g58060	.	.
	433	Secondary Transporter	CDF	The Cation Diffusion Facilitator (CDF) Family	2.A.4	.	Golgi/secretory granule zinc ion uptake	At5g38380	.	.
	434	Secondary Transporter	ClC	The Chloride Carrier/Channel (ClC) Family	2.A.49	.	chloride ion channel	At1g55620	.	.
	435	Secondary Transporter	ClC	The Chloride Carrier/Channel (ClC) Family	2.A.49	.	chloride ion channel	At3g27170	.	.
	436	Secondary Transporter	ClC	The Chloride Carrier/Channel (ClC) Family	2.A.49	.	chloride ion channel	At4g35440	.	.
	437	Secondary Transporter	ClC	The Chloride Carrier/Channel (ClC) Family	2.A.49	.	chloride ion channel	At5g40890	.	.
	438	Secondary Transporter	ClC	The Chloride Carrier/Channel (ClC) Family	2.A.49	.	chloride ion channel	At5g33280	.	.
	439	Secondary Transporter	ClC	The Chloride Carrier/Channel (ClC) Family	2.A.49	.	chloride ion channel	At5g49890	.	.
	440	Secondary Transporter	ClC	The Chloride Carrier/Channel (ClC) Family	2.A.49	.	chloride ion channel	At5g26240	.	.
	441	Secondary Transporter	CPA1	The Monovalent Cation:Proton Antiporter-1 (CPA1) Family	2.A.36	.	sodium ion:proton symporter	At1g54370	.	.
	442	Secondary Transporter	CPA1	The Monovalent Cation:Proton Antiporter-1 (CPA1) Family	2.A.36	.	sodium ion:proton symporter	At1g14660	.	.
	443	Secondary Transporter	CPA1	The Monovalent Cation:Proton Antiporter-1 (CPA1) Family	2.A.36	.	sodium ion:proton symporter	At1g79610	.	.
	444	Secondary Transporter	CPA1	The Monovalent Cation:Proton Antiporter-1 (CPA1) Family	2.A.36	.	sodium ion:proton symporter	At2g01980	.	.
	445	Secondary Transporter	CPA1	The Monovalent Cation:Proton Antiporter-1 (CPA1) Family	2.A.36	.	sodium ion:proton symporter	At3g05030	.	.
	446	Secondary Transporter	CPA1	The Monovalent Cation:Proton Antiporter-1 (CPA1) Family	2.A.36	.	sodium ion:proton symporter	At3g06370	.	.
	447	Secondary Transporter	CPA1	The Monovalent Cation:Proton Antiporter-1 (CPA1) Family	2.A.36	.	sodium ion:proton symporter	At5g27150	.	.
	448	Secondary Transporter	CPA1	The Monovalent Cation:Proton Antiporter-1 (CPA1) Family	2.A.36	.	sodium ion:proton symporter	At5g55470	.	.
	449	Secondary Transporter	CPA2	The Monovalent Cation:Proton Antiporter-2 (CPA2) Family	2.A.37	.	sodium ion:proton symporter	At1g64170	.	.
	450	Secondary Transporter	CPA2	The Monovalent Cation:Proton Antiporter-2 (CPA2) Family	2.A.37	.	sodium ion:proton symporter	At1g05580	.	.
	451	Secondary Transporter	CPA2	The Monovalent Cation:Proton Antiporter-2 (CPA2) Family	2.A.37	.	sodium ion:proton symporter	At1g79400	.	.
	452	Secondary Transporter	CPA2	The Monovalent Cation:Proton Antiporter-2 (CPA2) Family	2.A.37	.	sodium ion:proton symporter	At1g06970	.	.
	453	Secondary Transporter	CPA2	The Monovalent Cation:Proton Antiporter-2 (CPA2) Family	2.A.37	.	sodium ion:proton symporter	At1g08150	.	.
	454	Secondary Transporter	CPA2	The Monovalent Cation:Proton Antiporter-2 (CPA2) Family	2.A.37	.	potassium ion:proton antiporter	At1g01790	.	Yes
	455	Secondary Transporter	CPA2	The Monovalent Cation:Proton Antiporter-2 (CPA2) Family	2.A.37	.	sodium ion:proton symporter	At1g16380	.	.
	456	Secondary Transporter	CPA2	The Monovalent Cation:Proton Antiporter-2 (CPA2) Family	2.A.37	.	potassium ion:proton antiporter	At2g19600	.	.
	457	Secondary Transporter	CPA2	The Monovalent Cation:Proton Antiporter-2 (CPA2) Family	2.A.37	.	potassium ion:proton antiporter	At2g28180	.	Yes
	458	Secondary Transporter	CPA2	The Monovalent Cation:Proton Antiporter-2 (CPA2) Family	2.A.37	.	sodium ion:proton symporter	At2g13620	.	.
	459	Secondary Transporter	CPA2	The Monovalent Cation:Proton Antiporter-2 (CPA2) Family	2.A.37	.	sodium ion:proton symporter	At2g30240	.	.
	460	Secondary Transporter	CPA2	The Monovalent Cation:Proton Antiporter-2 (CPA2) Family	2.A.37	.	sodium ion:proton symporter	At2g31910	.	.
	461	Secondary Transporter	CPA2	The Monovalent Cation:Proton Antiporter-2 (CPA2) Family	2.A.37	.	potassium ion:proton antiporter	At2g28170	.	.
	462	Secondary Transporter	CPA2	The Monovalent Cation:Proton Antiporter-2 (CPA2) Family	2.A.37	.	sodium ion:proton symporter	At3g44900	.	.
	463	Secondary Transporter	CPA2	The Monovalent Cation:Proton Antiporter-2 (CPA2) Family	2.A.37	.	sodium ion:proton symporter	At3g52080	.	.
	464	Secondary Transporter	CPA2	The Monovalent Cation:Proton Antiporter-2 (CPA2) Family	2.A.37	.	sodium ion:proton symporter	At3g44910	.	.
	465	Secondary Transporter	CPA2	The Monovalent Cation:Proton Antiporter-2 (CPA2) Family	2.A.37	.	sodium ion:proton symporter	At3g44920	.	.
	466	Secondary Transporter	CPA2	The Monovalent Cation:Proton Antiporter-2 (CPA2) Family	2.A.37	.	sodium ion:proton symporter	At3g53720	.	.
	467	Secondary Transporter	CPA2	The Monovalent Cation:Proton Antiporter-2 (CPA2) Family	2.A.37	.	sodium ion:proton symporter	At3g44930	.	.
	468	Secondary Transporter	CPA2	The Monovalent Cation:Proton Antiporter-2 (CPA2) Family	2.A.37	.	sodium ion:proton symporter	At3g17630	.	.
	469	Secondary Transporter	CPA2	The Monovalent Cation:Proton Antiporter-2 (CPA2) Family	2.A.37	.	potassium ion:proton antiporter	At4g00630	.	.
	470	Secondary Transporter	CPA2	The Monovalent Cation:Proton Antiporter-2 (CPA2) Family	2.A.37	.	sodium ion:proton symporter	At4g23700	.	.
	471	Secondary Transporter	CPA2	The Monovalent Cation:Proton Antiporter-2 (CPA2) Family	2.A.37	.	potassium ion:proton antiporter	At4g04850	.	.
	472	Secondary Transporter	CPA2	The Monovalent Cation:Proton Antiporter-2 (CPA2) Family	2.A.37	.	sodium ion:proton symporter	At5g37060	.	.
	473	Secondary Transporter	CPA2	The Monovalent Cation:Proton Antiporter-2 (CPA2) Family	2.A.37	.	sodium ion:proton symporter	At5g01690	.	.
	474	Secondary Transporter	CPA2	The Monovalent Cation:Proton Antiporter-2 (CPA2) Family	2.A.37	.	sodium ion:proton symporter	At5g58460	.	.
	475	Secondary Transporter	CPA2	The Monovalent Cation:Proton Antiporter-2 (CPA2) Family	2.A.37	.	potassium ion:proton antiporter	At5g51710	.	.
	476	Secondary Transporter	CPA2	The Monovalent Cation:Proton Antiporter-2 (CPA2) Family	2.A.37	.	sodium ion:proton symporter	At5g41610	mito	.
	477	Secondary Transporter	CPA2	The Monovalent Cation:Proton Antiporter-2 (CPA2) Family	2.A.37	.	sodium ion:proton symporter	At5g22900	.	.
	478	Secondary Transporter	CPA2	The Monovalent Cation:Proton Antiporter-2 (CPA2) Family	2.A.37	.	sodium ion:proton symporter	At5g22910	.	.
	479	Secondary Transporter	CPA2	The Monovalent Cation:Proton Antiporter-2 (CPA2) Family	2.A.37	.	sodium ion:proton symporter	At5g01680	.	.
	480	Secondary Transporter	CPA2	The Monovalent Cation:Proton Antiporter-2 (CPA2) Family	2.A.37	.	potassium ion:proton antiporter	At5g11800	.	.
	481	Secondary Transporter	CPA2	The Monovalent Cation:Proton Antiporter-2 (CPA2) Family	2.A.37	.	potassium/sodium ion:proton antiporter	At1g08135	.	.
	482	Secondary Transporter	CPA2	The Monovalent Cation:Proton Antiporter-2 (CPA2) Family	2.A.37	.	potassium/sodium ion:proton antiporter	At1g08140	.	.
	483	Secondary Transporter	CTL	The Choline Transporter Like (CTL) Family	2.A.92	.	sodium ion:choline symporter?	At1g25500	.	.
	484	Secondary Transporter	CTL	The Choline Transporter Like (CTL) Family	2.A.92	.	sodium ion:choline symporter?	At3g03700	.	.
	485	Secondary Transporter	CTL	The Choline Transporter Like (CTL) Family	2.A.92	.	sodium ion:choline symporter?	At3g04440	.	.
	486	Secondary Transporter	CTL	The Choline Transporter Like (CTL) Family	2.A.92	.	sodium ion:choline symporter?	At3g15380	.	.
	487	Secondary Transporter	CTL	The Choline Transporter Like (CTL) Family	2.A.92	.	sodium ion:choline symporter?	At4g38640	.	.
	488	Secondary Transporter	CTL	The Choline Transporter Like (CTL) Family	2.A.92	.	sodium ion:choline symporter?	At5g13760	.	.
	489	Secondary Transporter	CTL	The Choline Transporter Like (CTL) Family	2.A.92	.	sodium ion:choline symporter?	At5g17830	.	.
	490	Secondary Transporter	DASS	The Divalent Anion:Na+ Symporter (DASS) Family	2.A.47	.	oxogluterate/malate	At5g64280	.	.
	491	Secondary Transporter	DASS	The Divalent Anion:Na+ Symporter (DASS) Family	2.A.47	.	oxogluterate/malate	At5g47560	.	.
	492	Secondary Transporter	DASS	The Divalent Anion:Na+ Symporter (DASS) Family	2.A.47	.	oxogluterate/malate	At5g64290	.	Yes
	493	Secondary Transporter	DASS	The Divalent Anion:Na+ Symporter (DASS) Family	2.A.47	.	oxogluterate/malate	At5g12860	.	.
	494	Secondary Transporter	DMT	The Drug/Metabolite Transporter (DMT) Superfamily	2.A.7	.	multidrug efflux	At2g02590	mito	.
	495	Secondary Transporter	DMT	The Drug/Metabolite Transporter (DMT) Superfamily	2.A.7	.	glucose-6-phosphate/phosphate	At1g61800	.	.
	496	Secondary Transporter	DMT	The Drug/Metabolite Transporter (DMT) Superfamily	2.A.7	.	phosphate/phosphoenolpyruvate	At1g76340	.	.
	497	Secondary Transporter	DMT	The Drug/Metabolite Transporter (DMT) Superfamily	2.A.7	.	glucose-6-phosphate/phosphate	At1g12500	.	.
	498	Secondary Transporter	DMT	The Drug/Metabolite Transporter (DMT) Superfamily	2.A.7	.	glucose-6-phosphate/phosphate	At1g21870	.	.
	499	Secondary Transporter	DMT	The Drug/Metabolite Transporter (DMT) Superfamily	2.A.7	.	glucose-6-phosphate/phosphate	At1g77610	.	.
	500	Secondary Transporter	DMT	The Drug/Metabolite Transporter (DMT) Superfamily	2.A.7	.	phosphate/phosphoenolpyruvate	At1g48230	.	.
	501	Secondary Transporter	DMT	The Drug/Metabolite Transporter (DMT) Superfamily	2.A.7	.	phosphate/phosphoenolpyruvate	At1g53660	.	.
	502	Secondary Transporter	DMT	The Drug/Metabolite Transporter (DMT) Superfamily	2.A.7	.	triose phosphate/phosphate	At1g06470	.	.
	503	Secondary Transporter	DMT	The Drug/Metabolite Transporter (DMT) Superfamily	2.A.7	.	triose phosphate/phosphate	At1g06890	.	.
	504	Secondary Transporter	DMT	The Drug/Metabolite Transporter (DMT) Superfamily	2.A.7	.	triose phosphate/phosphate	At1g76670	.	.
	505	Secondary Transporter	DMT	The Drug/Metabolite Transporter (DMT) Superfamily	2.A.7	.	Unclassified	At1g21070	.	.
	506	Secondary Transporter	DMT	The Drug/Metabolite Transporter (DMT) Superfamily	2.A.7	.	nucleoside-sugar	At2g43240	.	.
	507	Secondary Transporter	DMT	The Drug/Metabolite Transporter (DMT) Superfamily	2.A.7	.	vanadate	At2g13650	.	.
	508	Secondary Transporter	DMT	The Drug/Metabolite Transporter (DMT) Superfamily	2.A.7	.	phosphate/phosphoenolpyruvate	At2g25520	.	.
	509	Secondary Transporter	DMT	The Drug/Metabolite Transporter (DMT) Superfamily	2.A.7	.	triose phosphate/phosphate	At3g14410	.	.
	510	Secondary Transporter	DMT	The Drug/Metabolite Transporter (DMT) Superfamily	2.A.7	.	CMP-sialic acid	At3g59360	.	.
	511	Secondary Transporter	DMT	The Drug/Metabolite Transporter (DMT) Superfamily	2.A.7	.	triose phosphate/phosphate	At3g01550	.	.
	512	Secondary Transporter	DMT	The Drug/Metabolite Transporter (DMT) Superfamily	2.A.7	.	Unclassified	At3g10290	.	.
	513	Secondary Transporter	DMT	The Drug/Metabolite Transporter (DMT) Superfamily	2.A.7	.	Unclassified	At3g11320	.	.
	514	Secondary Transporter	DMT	The Drug/Metabolite Transporter (DMT) Superfamily	2.A.7	.	Unclassified	At3g17430	.	.
	515	Secondary Transporter	DMT	The Drug/Metabolite Transporter (DMT) Superfamily	2.A.7	.	glucose-6-phosphate/phosphate	At4g32390	.	.
	516	Secondary Transporter	DMT	The Drug/Metabolite Transporter (DMT) Superfamily	2.A.7	.	glucose-6-phosphate/phosphate	At4g03950	.	.
	517	Secondary Transporter	DMT	The Drug/Metabolite Transporter (DMT) Superfamily	2.A.7	.	UDP-glucuronic acid/UDP-N-acetylgalactosamine	At4g31600	.	.
	518	Secondary Transporter	DMT	The Drug/Metabolite Transporter (DMT) Superfamily	2.A.7	.	UDP-galactose	At4g35335	.	.
	519	Secondary Transporter	DMT	The Drug/Metabolite Transporter (DMT) Superfamily	2.A.7	.	UDP-galactose	At5g41760	.	.
	520	Secondary Transporter	DMT	The Drug/Metabolite Transporter (DMT) Superfamily	2.A.7	.	Unclassified	At5g55950	.	.
	521	Secondary Transporter	DMT	The Drug/Metabolite Transporter (DMT) Superfamily	2.A.7	.	triose phosphate/phosphate	At5g19980	.	.
	522	Secondary Transporter	DMT	The Drug/Metabolite Transporter (DMT) Superfamily	2.A.7	.	glucose-6-phosphate/phosphate	At5g17630	.	.
	523	Secondary Transporter	DMT	The Drug/Metabolite Transporter (DMT) Superfamily	2.A.7	.	triose phosphate/phosphate	At5g46110	.	.
	524	Secondary Transporter	DMT	The Drug/Metabolite Transporter (DMT) Superfamily	2.A.7	.	glucose-6-phosphate/phosphate	At5g54800	.	.
	525	Secondary Transporter	DMT	The Drug/Metabolite Transporter (DMT) Superfamily	2.A.7	.	Unclassified	At5g65000	.	.
	526	Secondary Transporter	DMT	The Drug/Metabolite Transporter (DMT) Superfamily	2.A.7	.	phosphate/phosphoenolpyruvate	At5g04160	.	.
	527	Secondary Transporter	DMT	The Drug/Metabolite Transporter (DMT) Superfamily	2.A.7	.	phosphate/phosphoenolpyruvate	At5g33320	.	.
	528	Secondary Transporter	DMT	The Drug/Metabolite Transporter (DMT) Superfamily	2.A.7	.	phosphate/phosphoenolpyruvate	At5g05820	.	.
	529	Secondary Transporter	DMT	The Drug/Metabolite Transporter (DMT) Superfamily	2.A.7	.	Unclassified	At5g11230	.	.
	530	Secondary Transporter	DMT	The Drug/Metabolite Transporter (DMT) Superfamily	2.A.7	.	Unclassified	At5g25400	.	.
	531	Secondary Transporter	DMT	The Drug/Metabolite Transporter (DMT) Superfamily	2.A.7	.	Unclassified	At5g57100	mito	.
	532	Secondary Transporter	DMT	The Drug/Metabolite Transporter (DMT) Superfamily	2.A.7	.	Unclassified	At5g42420	.	.
	533	Secondary Transporter	DMT	The Drug/Metabolite Transporter (DMT) Superfamily	2.A.7	POP	purines	At1g28230	.	.
	534	Secondary Transporter	DMT	The Drug/Metabolite Transporter (DMT) Superfamily	2.A.7	POP	purines	At1g28220	.	.
	535	Secondary Transporter	DMT	The Drug/Metabolite Transporter (DMT) Superfamily	2.A.7	POP	purines	At1g30840	.	.
	536	Secondary Transporter	DMT	The Drug/Metabolite Transporter (DMT) Superfamily	2.A.7	POP	purines	At1g44750	.	.
	537	Secondary Transporter	DMT	The Drug/Metabolite Transporter (DMT) Superfamily	2.A.7	POP	purines	At1g19770	.	.
	538	Secondary Transporter	DMT	The Drug/Metabolite Transporter (DMT) Superfamily	2.A.7	POP	purines	At1g57980	.	.
	539	Secondary Transporter	DMT	The Drug/Metabolite Transporter (DMT) Superfamily	2.A.7	POP	purines	At1g57990	.	.
	540	Secondary Transporter	DMT	The Drug/Metabolite Transporter (DMT) Superfamily	2.A.7	POP	purine/pyrimidine organocation uptake	At1g09860	.	.
	541	Secondary Transporter	DMT	The Drug/Metabolite Transporter (DMT) Superfamily	2.A.7	POP	purines	At2g33750	.	.
	542	Secondary Transporter	DMT	The Drug/Metabolite Transporter (DMT) Superfamily	2.A.7	POP	purines	At2g24220	.	.
	543	Secondary Transporter	DMT	The Drug/Metabolite Transporter (DMT) Superfamily	2.A.7	POP	purines	At4g18220	.	.
	544	Secondary Transporter	DMT	The Drug/Metabolite Transporter (DMT) Superfamily	2.A.7	POP	purines	At4g18210	.	.
	545	Secondary Transporter	DMT	The Drug/Metabolite Transporter (DMT) Superfamily	2.A.7	POP	purines	At4g18200	missing	.
	546	Secondary Transporter	DMT	The Drug/Metabolite Transporter (DMT) Superfamily	2.A.7	POP	purines	At4g18190	.	.
	547	Secondary Transporter	DMT	The Drug/Metabolite Transporter (DMT) Superfamily	2.A.7	POP	purines	At5g41160	.	.
	548	Secondary Transporter	DMT	The Drug/Metabolite Transporter (DMT) Superfamily	2.A.7	POP	purines	At1g47590	.	.
	549	Secondary Transporter	DMT	The Drug/Metabolite Transporter (DMT) Superfamily	2.A.7	POP	purines	At1g75470	.	.
	550	Secondary Transporter	DMT	The Drug/Metabolite Transporter (DMT) Superfamily	2.A.7	P-DME	? (nodulin MtN21 family protein)	At1g25270	.	.
	551	Secondary Transporter	DMT	The Drug/Metabolite Transporter (DMT) Superfamily	2.A.7	P-DME	? (nodulin MtN21 family protein)	At1g01070	.	.
	552	Secondary Transporter	DMT	The Drug/Metabolite Transporter (DMT) Superfamily	2.A.7	P-DME	? (nodulin MtN21 family protein)	At1g11450	.	.
	553	Secondary Transporter	DMT	The Drug/Metabolite Transporter (DMT) Superfamily	2.A.7	P-DME	? (nodulin MtN21 family protein)	At1g11460	.	.
	554	Secondary Transporter	DMT	The Drug/Metabolite Transporter (DMT) Superfamily	2.A.7	P-DME	? (nodulin MtN21 family protein)	At1g21890	.	.
	555	Secondary Transporter	DMT	The Drug/Metabolite Transporter (DMT) Superfamily	2.A.7	P-DME	? (nodulin MtN21 family protein)	At1g44800	.	.
	556	Secondary Transporter	DMT	The Drug/Metabolite Transporter (DMT) Superfamily	2.A.7	P-DME	? (nodulin MtN21 family protein)	At1g68170	.	.
	557	Secondary Transporter	DMT	The Drug/Metabolite Transporter (DMT) Superfamily	2.A.7	P-DME	? (nodulin MtN21 family protein)	At1g70260	.	.
	558	Secondary Transporter	DMT	The Drug/Metabolite Transporter (DMT) Superfamily	2.A.7	P-DME	? (nodulin MtN21 family protein)	At1g75500	.	.
	559	Secondary Transporter	DMT	The Drug/Metabolite Transporter (DMT) Superfamily	2.A.7	P-DME	? (nodulin MtN21 family protein)	At2g37450	.	.
	560	Secondary Transporter	DMT	The Drug/Metabolite Transporter (DMT) Superfamily	2.A.7	P-DME	? (nodulin MtN21 family protein)	At2g37460	.	.
	561	Secondary Transporter	DMT	The Drug/Metabolite Transporter (DMT) Superfamily	2.A.7	P-DME	? (nodulin MtN21 family protein)	At2g39510	.	.
	562	Secondary Transporter	DMT	The Drug/Metabolite Transporter (DMT) Superfamily	2.A.7	P-DME	? (nodulin MtN21 family protein)	At2g40900	.	.
	563	Secondary Transporter	DMT	The Drug/Metabolite Transporter (DMT) Superfamily	2.A.7	P-DME	? (nodulin MtN21 family protein)	At3g18200	.	.
	564	Secondary Transporter	DMT	The Drug/Metabolite Transporter (DMT) Superfamily	2.A.7	P-DME	? (nodulin MtN21 family protein)	At3g28050	.	.
	565	Secondary Transporter	DMT	The Drug/Metabolite Transporter (DMT) Superfamily	2.A.7	P-DME	? (nodulin MtN21 family protein)	At3g28060	.	.
	566	Secondary Transporter	DMT	The Drug/Metabolite Transporter (DMT) Superfamily	2.A.7	P-DME	? (nodulin MtN21 family protein)	At3g28070	.	.
	567	Secondary Transporter	DMT	The Drug/Metabolite Transporter (DMT) Superfamily	2.A.7	P-DME	? (nodulin MtN21 family protein)	At3g28080	.	.
	568	Secondary Transporter	DMT	The Drug/Metabolite Transporter (DMT) Superfamily	2.A.7	P-DME	? (nodulin MtN21 family protein)	At3g28100	.	.
	569	Secondary Transporter	DMT	The Drug/Metabolite Transporter (DMT) Superfamily	2.A.7	P-DME	? (nodulin MtN21 family protein)	At3g28130	.	.
	570	Secondary Transporter	DMT	The Drug/Metabolite Transporter (DMT) Superfamily	2.A.7	P-DME	? (nodulin MtN21 family protein)	At3g30340	.	.
	571	Secondary Transporter	DMT	The Drug/Metabolite Transporter (DMT) Superfamily	2.A.7	P-DME	? (nodulin MtN21 family protein)	At3g53210	.	.
	572	Secondary Transporter	DMT	The Drug/Metabolite Transporter (DMT) Superfamily	2.A.7	P-DME	? (nodulin MtN21 family protein)	At4g01430	.	.
	573	Secondary Transporter	DMT	The Drug/Metabolite Transporter (DMT) Superfamily	2.A.7	P-DME	? (nodulin MtN21 family protein)	At4g01440	.	.
	574	Secondary Transporter	DMT	The Drug/Metabolite Transporter (DMT) Superfamily	2.A.7	P-DME	? (nodulin MtN21 family protein)	At4g01450	.	.
	575	Secondary Transporter	DMT	The Drug/Metabolite Transporter (DMT) Superfamily	2.A.7	P-DME	? (nodulin MtN21 family protein)	At4g08290	.	.
	576	Secondary Transporter	DMT	The Drug/Metabolite Transporter (DMT) Superfamily	2.A.7	P-DME	? (nodulin MtN21 family protein)	At4g08300	.	.
	577	Secondary Transporter	DMT	The Drug/Metabolite Transporter (DMT) Superfamily	2.A.7	P-DME	? (nodulin MtN21 family protein)	At4g24980	mito	.
	578	Secondary Transporter	DMT	The Drug/Metabolite Transporter (DMT) Superfamily	2.A.7	P-DME	? (nodulin MtN21 family protein)	At4g28040	.	.
	579	Secondary Transporter	DMT	The Drug/Metabolite Transporter (DMT) Superfamily	2.A.7	P-DME	? (nodulin MtN21 family protein)	At4g30420	.	.
	580	Secondary Transporter	DMT	The Drug/Metabolite Transporter (DMT) Superfamily	2.A.7	P-DME	? (nodulin MtN21 family protein)	At5g07050	.	.
	581	Secondary Transporter	DMT	The Drug/Metabolite Transporter (DMT) Superfamily	2.A.7	P-DME	? (nodulin MtN21 family protein)	At5g13670	.	.
	582	Secondary Transporter	DMT	The Drug/Metabolite Transporter (DMT) Superfamily	2.A.7	P-DME	? (nodulin MtN21 family protein)	At5g40210	.	.
	583	Secondary Transporter	DMT	The Drug/Metabolite Transporter (DMT) Superfamily	2.A.7	P-DME	? (nodulin MtN21 family protein)	At5g40240	.	.
	584	Secondary Transporter	DMT	The Drug/Metabolite Transporter (DMT) Superfamily	2.A.7	P-DME	? (nodulin MtN21 family protein)	At5g47470	.	.
	585	Secondary Transporter	DMT	The Drug/Metabolite Transporter (DMT) Superfamily	2.A.7	P-DME	? (nodulin MtN21 family protein)	At5g64700	.	.
	586	Secondary Transporter	DMT	The Drug/Metabolite Transporter (DMT) Superfamily	2.A.7	P-DME	? (nodulin MtN21 family protein)	At1g60050	.	.
	587	Secondary Transporter	DMT	The Drug/Metabolite Transporter (DMT) Superfamily	2.A.7	P-DME	? (nodulin MtN21 family protein)	At4g15540	.	.
	588	Secondary Transporter	DMT	The Drug/Metabolite Transporter (DMT) Superfamily	2.A.7	P-DME	? (nodulin MtN21 family protein)	At5g40230	.	.
	589	Secondary Transporter	DMT	The Drug/Metabolite Transporter (DMT) Superfamily	2.A.7	P-DME	? (nodulin MtN21 family protein)	At5g45370	.	.
	590	Secondary Transporter	DMT	The Drug/Metabolite Transporter (DMT) Superfamily	2.A.7	P-DME	? (nodulin MtN21 family protein)	At1g09380	.	.
	591	Secondary Transporter	DMT	The Drug/Metabolite Transporter (DMT) Superfamily	2.A.7	P-DME	? (nodulin MtN21 family protein)	At1g43650	.	.
	592	Secondary Transporter	DMT	The Drug/Metabolite Transporter (DMT) Superfamily	2.A.7	.	UDP-galactose?	At1g12600	.	.
	593	Secondary Transporter	DMT	The Drug/Metabolite Transporter (DMT) Superfamily	2.A.7	.	Unclassified	At2g05755	.	.
	594	Secondary Transporter	DMT	The Drug/Metabolite Transporter (DMT) Superfamily	2.A.7	.	Unclassified	At3g02690	.	.
	595	Secondary Transporter	DMT	The Drug/Metabolite Transporter (DMT) Superfamily	2.A.7	.	Unclassified	At3g45870	.	.
	596	Secondary Transporter	DMT	The Drug/Metabolite Transporter (DMT) Superfamily	2.A.7	.	Unclassified	At3g56620	.	.
	597	Secondary Transporter	DMT	The Drug/Metabolite Transporter (DMT) Superfamily	2.A.7	.	Unclassified	At4g16620	.	.
	598	Secondary Transporter	DMT	The Drug/Metabolite Transporter (DMT) Superfamily	2.A.7	.	Unclassified	At4g19185	.	.
	599	Secondary Transporter	DMT	The Drug/Metabolite Transporter (DMT) Superfamily	2.A.7	.	Unclassified	At3g07080	.	.
	600	Secondary Transporter	DMT	The Drug/Metabolite Transporter (DMT) Superfamily	2.A.7	.	glucose-6-phosphate/phosphate?	At1g34020	.	.
	601	Secondary Transporter	DMT	The Drug/Metabolite Transporter (DMT) Superfamily	2.A.7	.	glucose-6-phosphate/phosphate?	At2g28315	.	.
	602	Secondary Transporter	DMT	The Drug/Metabolite Transporter (DMT) Superfamily	2.A.7	.	glucose-6-phosphate/phosphate?	At4g09810	.	.
	603	Secondary Transporter	DMT	The Drug/Metabolite Transporter (DMT) Superfamily	2.A.7	.	glucose-6-phosphate/phosphate?	At4g39390	.	.
	604	Secondary Transporter	DMT	The Drug/Metabolite Transporter (DMT) Superfamily	2.A.7	.	UDP-galactose	At4g23010	.	.
	605	Secondary Transporter	DMT	The Drug/Metabolite Transporter (DMT) Superfamily	2.A.7	.	UDP-galactose/UDP-glucose	At1g14360	.	.
	606	Secondary Transporter	DMT	The Drug/Metabolite Transporter (DMT) Superfamily	2.A.7	.	UDP-galactose/UDP-glucose	At2g02810	.	.
	607	Secondary Transporter	DMT	The Drug/Metabolite Transporter (DMT) Superfamily	2.A.7	.	UDP-galactose/UDP-glucose	At3g46180	.	.
	608	Secondary Transporter	DMT	The Drug/Metabolite Transporter (DMT) Superfamily	2.A.7	.	UDP-galactose/UDP-glucose	At5g59740	.	.
	609	Secondary Transporter	DMT	The Drug/Metabolite Transporter (DMT) Superfamily	2.A.7	NBUT	allantoin	At2g03530	.	.
	610	Secondary Transporter	DMT	The Drug/Metabolite Transporter (DMT) Superfamily	2.A.7	NBUT	allantoin	At2g03590	.	.
	611	Secondary Transporter	DMT	The Drug/Metabolite Transporter (DMT) Superfamily	2.A.7	NBUT	allantoin	At1g26440	mito	.
	612	Secondary Transporter	DMT	The Drug/Metabolite Transporter (DMT) Superfamily	2.A.7	NBUT	allantoin	At2g03520	.	.
	613	Secondary Transporter	DMT	The Drug/Metabolite Transporter (DMT) Superfamily	2.A.7	NBUT	allantoin	At2g03600	.	.
	614	Secondary Transporter	DMT	The Drug/Metabolite Transporter (DMT) Superfamily	2.A.7	.	GDP-mannose	At1g07290	.	.
	615	Secondary Transporter	DMT	The Drug/Metabolite Transporter (DMT) Superfamily	2.A.7	.	triose phosphate/phosphate translocator	At1g43310	.	.
	616	Secondary Transporter	DMT	The Drug/Metabolite Transporter (DMT) Superfamily	2.A.7	.	purine/pyrimidine organocation uptake	At1g57943	.	.
	617	Secondary Transporter	DMT	The Drug/Metabolite Transporter (DMT) Superfamily	2.A.7	.	phosphate:phosphoenolpyruvate translocator?	At2g30460	.	.
	618	Secondary Transporter	DMT	The Drug/Metabolite Transporter (DMT) Superfamily	2.A.7	.	drug/metabolite?	At3g59310	.	.
	619	Secondary Transporter	DMT	The Drug/Metabolite Transporter (DMT) Superfamily	2.A.7	.	drug/metabolite?	At3g59340	.	.
	620	Secondary Transporter	DMT	The Drug/Metabolite Transporter (DMT) Superfamily	2.A.7	POP	purine/pyrimidine organocation uptake	At4g08700	.	.
	621	Secondary Transporter	DMT	The Drug/Metabolite Transporter (DMT) Superfamily	2.A.7	.	drug/metabolite?	At4g24460	.	.
	622	Secondary Transporter	DMT	The Drug/Metabolite Transporter (DMT) Superfamily	2.A.7	.	drug/metabolite?	At4g32140	.	.
	623	Secondary Transporter	DMT	The Drug/Metabolite Transporter (DMT) Superfamily	2.A.7	.	drug/metabolite?	At5g19380	.	.
	624	Secondary Transporter	ENT	The Equilibrative Nucleoside Transporter (ENT) Family	2.A.57	.	nucleoside	At1g70330	.	.
	625	Secondary Transporter	ENT	The Equilibrative Nucleoside Transporter (ENT) Family	2.A.57	.	nucleoside	At1g02630	.	.
	626	Secondary Transporter	ENT	The Equilibrative Nucleoside Transporter (ENT) Family	2.A.57	.	nucleoside	At1g61630	.	.
	627	Secondary Transporter	ENT	The Equilibrative Nucleoside Transporter (ENT) Family	2.A.57	.	nucleoside	At3g09990	.	.
	628	Secondary Transporter	ENT	The Equilibrative Nucleoside Transporter (ENT) Family	2.A.57	.	nucleoside	At4g05120	.	.
	629	Secondary Transporter	ENT	The Equilibrative Nucleoside Transporter (ENT) Family	2.A.57	.	nucleoside	At4g05130	.	.
	630	Secondary Transporter	ENT	The Equilibrative Nucleoside Transporter (ENT) Family	2.A.57	.	nucleoside	At4g05140	.	.
	631	Secondary Transporter	ENT	The Equilibrative Nucleoside Transporter (ENT) Family	2.A.57	.	nucleoside	At4g05110	.	.
	632	Secondary Transporter	FBT	The Folate-Biopterin Transporter (FBT) Family	2.A.71	.	Unclassified	At2g32040	.	.
	633	Secondary Transporter	FBT	The Folate-Biopterin Transporter (FBT) Family	2.A.71	.	Unclassified	At2g33280	.	.
	634	Secondary Transporter	FBT	The Folate-Biopterin Transporter (FBT) Family	2.A.71	.	folate/pteridine	At1g79710	.	.
	635	Secondary Transporter	FBT	The Folate-Biopterin Transporter (FBT) Family	2.A.71	.	folate/pteridine	At1g04570	.	.
	636	Secondary Transporter	FBT	The Folate-Biopterin Transporter (FBT) Family	2.A.71	.	folate/pteridine	At1g64890	.	.
	637	Secondary Transporter	FBT	The Folate-Biopterin Transporter (FBT) Family	2.A.71	.	folate/pteridine?	At5g25050	.	.
	638	Secondary Transporter	FBT	The Folate-Biopterin Transporter (FBT) Family	2.A.71	.	folate/pteridine?	At5g25040	.	.
	639	Secondary Transporter	FBT	The Folate-Biopterin Transporter (FBT) Family	2.A.71	.	folate/pteridine?	At5g54860	mito	.
	640	Secondary Transporter	FBT	The Folate-Biopterin Transporter (FBT) Family	2.A.71	.	folate/pteridine?	At5g10820	.	.
	641	Secondary Transporter	GPH	The Glycoside-Pentoside-Hexuronide (GPH):Cation Symporter Family	2.A.2	.	sucrose	At1g71880	.	.
	642	Secondary Transporter	GPH	The Glycoside-Pentoside-Hexuronide (GPH):Cation Symporter Family	2.A.2	.	sucrose	At1g71890	.	.
	643	Secondary Transporter	GPH	The Glycoside-Pentoside-Hexuronide (GPH):Cation Symporter Family	2.A.2	.	sucrose	At1g22710	.	.
	644	Secondary Transporter	GPH	The Glycoside-Pentoside-Hexuronide (GPH):Cation Symporter Family	2.A.2	.	sucrose	At1g66570	.	.
	645	Secondary Transporter	GPH	The Glycoside-Pentoside-Hexuronide (GPH):Cation Symporter Family	2.A.2	.	sucrose	At1g09960	.	.
	646	Secondary Transporter	GPH	The Glycoside-Pentoside-Hexuronide (GPH):Cation Symporter Family	2.A.2	.	sucrose	At2g14670	.	Yes
	647	Secondary Transporter	GPH	The Glycoside-Pentoside-Hexuronide (GPH):Cation Symporter Family	2.A.2	.	sucrose	At2g02860	.	.
	648	Secondary Transporter	GPH	The Glycoside-Pentoside-Hexuronide (GPH):Cation Symporter Family	2.A.2	.	sucrose	At5g43610	.	.
	649	Secondary Transporter	GPH	The Glycoside-Pentoside-Hexuronide (GPH):Cation Symporter Family	2.A.2	.	sucrose	At5g06170	.	.
	650	Secondary Transporter	GPH	The Glycoside-Pentoside-Hexuronide (GPH):Cation Symporter Family	2.A.2	.	lactose	At3g60070	.	.
	651	Secondary Transporter	GUP	The Glycerol Uptake (GUP) Family	2.A.50	.	glycerol:proton symporter	At1g57600	.	.
	652	Secondary Transporter	HAAAP	The Hydroxy/Aromatic Amino Acid Permease (HAAAP) Family	2.A.42	.	tyrosine	At2g33260	.	.
	653	Secondary Transporter	HAAAP	The Hydroxy/Aromatic Amino Acid Permease (HAAAP) Family	2.A.42	.	tryptophan/tyrosine	At5g19500	.	.
	654	Secondary Transporter	KUP	The K+ Uptake Permease (KUP) Family	2.A.72	.	potassium ion	At1g31120	.	.
	655	Secondary Transporter	KUP	The K+ Uptake Permease (KUP) Family	2.A.72	.	potassium ion	At1g70300	.	.
	656	Secondary Transporter	KUP	The K+ Uptake Permease (KUP) Family	2.A.72	.	potassium ion	At1g60160	.	.
	657	Secondary Transporter	KUP	The K+ Uptake Permease (KUP) Family	2.A.72	.	potassium ion	At2g35060	.	.
	658	Secondary Transporter	KUP	The K+ Uptake Permease (KUP) Family	2.A.72	.	potassium ion	At2g40540	.	.
	659	Secondary Transporter	KUP	The K+ Uptake Permease (KUP) Family	2.A.72	.	potassium ion	At2g30070	mito	.
	660	Secondary Transporter	KUP	The K+ Uptake Permease (KUP) Family	2.A.72	.	potassium ion	At3g02050	.	.
	661	Secondary Transporter	KUP	The K+ Uptake Permease (KUP) Family	2.A.72	.	potassium ion	At4g23640	.	.
	662	Secondary Transporter	KUP	The K+ Uptake Permease (KUP) Family	2.A.72	.	potassium ion	At4g13420	.	.
	663	Secondary Transporter	KUP	The K+ Uptake Permease (KUP) Family	2.A.72	.	potassium ion	At4g19960	.	.
	664	Secondary Transporter	KUP	The K+ Uptake Permease (KUP) Family	2.A.72	.	potassium ion	At4g33530	.	.
	665	Secondary Transporter	KUP	The K+ Uptake Permease (KUP) Family	2.A.72	.	potassium ion	At5g14880	.	.
	666	Secondary Transporter	KUP	The K+ Uptake Permease (KUP) Family	2.A.72	.	potassium ion	At5g09400	.	.
	667	Secondary Transporter	LCT	The Lysosomal Cystine Transporter (LCT) Family	2.A.43	.	Mannose-P-dolichol utilization defect 1 protein homolog	At4g07390	.	.
	668	Secondary Transporter	LCT	The Lysosomal Cystine Transporter (LCT) Family	2.A.43	.	lysosomal cystine transporter	At5g40670	.	.
	669	Secondary Transporter	LCT	The Lysosomal Cystine Transporter (LCT) Family	2.A.43	.	Mannose-P-dolichol utilization defect 1 protein homolog	At5g59470	.	.
	670	Secondary Transporter	MC	The Mitochondrial Carrier (MC) Family	2.A.29	.	Unclassified	At1g14560	.	Yes
	671	Secondary Transporter	MC	The Mitochondrial Carrier (MC) Family	2.A.29	.	uncoupling protein	At1g14140	mito	Yes
	672	Secondary Transporter	MC	The Mitochondrial Carrier (MC) Family	2.A.29	.	Unclassified	At1g74240	mito	Yes
	673	Secondary Transporter	MC	The Mitochondrial Carrier (MC) Family	2.A.29	.	Unclassified	At1g25380	.	Yes
	674	Secondary Transporter	MC	The Mitochondrial Carrier (MC) Family	2.A.29	.	Unclassified	At1g79900	.	Yes
	675	Secondary Transporter	MC	The Mitochondrial Carrier (MC) Family	2.A.29	.	Unclassified	At1g72820	.	Yes
	676	Secondary Transporter	MC	The Mitochondrial Carrier (MC) Family	2.A.29	.	Unclassified	At1g07020	.	.
	677	Secondary Transporter	MC	The Mitochondrial Carrier (MC) Family	2.A.29	.	Unclassified	At1g78180	.	Yes
	678	Secondary Transporter	MC	The Mitochondrial Carrier (MC) Family	2.A.29	.	Unclassified	At1g07030	mito	Yes
	679	Secondary Transporter	MC	The Mitochondrial Carrier (MC) Family	2.A.29	.	Unclassified	At2g33820	mito	Yes
	680	Secondary Transporter	MC	The Mitochondrial Carrier (MC) Family	2.A.29	.	Unclassified	At2g35800	.	Yes
	681	Secondary Transporter	MC	The Mitochondrial Carrier (MC) Family	2.A.29	.	Unclassified	At2g22500	.	Yes
	682	Secondary Transporter	MC	The Mitochondrial Carrier (MC) Family	2.A.29	.	Unclassified	At2g46320	.	Yes
	683	Secondary Transporter	MC	The Mitochondrial Carrier (MC) Family	2.A.29	.	Unclassified	At2g47490	.	Yes
	684	Secondary Transporter	MC	The Mitochondrial Carrier (MC) Family	2.A.29	.	Unclassified	At2g37890	mito	Yes
	685	Secondary Transporter	MC	The Mitochondrial Carrier (MC) Family	2.A.29	.	Unclassified	At2g17270	mito	Yes
	686	Secondary Transporter	MC	The Mitochondrial Carrier (MC) Family	2.A.29	.	Unclassified	At3g55640	mito	Yes
	687	Secondary Transporter	MC	The Mitochondrial Carrier (MC) Family	2.A.29	.	uncoupling protein	At3g54110	mito	Yes
	688	Secondary Transporter	MC	The Mitochondrial Carrier (MC) Family	2.A.29	.	Unclassified	At3g51870	mito	Yes
	689	Secondary Transporter	MC	The Mitochondrial Carrier (MC) Family	2.A.29	.	Unclassified	At3g20240	mito	Yes
	690	Secondary Transporter	MC	The Mitochondrial Carrier (MC) Family	2.A.29	.	Unclassified	At3g05290	mito	Yes
	691	Secondary Transporter	MC	The Mitochondrial Carrier (MC) Family	2.A.29	.	Unclassified	At3g53940	mito	Yes
	692	Secondary Transporter	MC	The Mitochondrial Carrier (MC) Family	2.A.29	.	phosphate	At3g48850	mito	Yes
	693	Secondary Transporter	MC	The Mitochondrial Carrier (MC) Family	2.A.29	.	Unclassified	At4g11440	.	Yes
	694	Secondary Transporter	MC	The Mitochondrial Carrier (MC) Family	2.A.29	.	Unclassified	At4g26180	.	Yes
	695	Secondary Transporter	MC	The Mitochondrial Carrier (MC) Family	2.A.29	.	Unclassified	At4g24570	.	Yes
	696	Secondary Transporter	MC	The Mitochondrial Carrier (MC) Family	2.A.29	.	Unclassified	At4g32400	mito	Yes
	697	Secondary Transporter	MC	The Mitochondrial Carrier (MC) Family	2.A.29	.	Unclassified	At4g01100	mito	Yes
	698	Secondary Transporter	MC	The Mitochondrial Carrier (MC) Family	2.A.29	.	Unclassified	At4g39460	mito	Yes
	699	Secondary Transporter	MC	The Mitochondrial Carrier (MC) Family	2.A.29	.	Unclassified	At4g27940	.	Yes
	700	Secondary Transporter	MC	The Mitochondrial Carrier (MC) Family	2.A.29	.	Unclassified	At4g28390	mito	Yes
	701	Secondary Transporter	MC	The Mitochondrial Carrier (MC) Family	2.A.29	.	ATP/ADP	At5g17400	.	Yes
	702	Secondary Transporter	MC	The Mitochondrial Carrier (MC) Family	2.A.29	.	Unclassified	At5g26200	mito	Yes
	703	Secondary Transporter	MC	The Mitochondrial Carrier (MC) Family	2.A.29	.	Unclassified	At5g01500	mito	Yes
	704	Secondary Transporter	MC	The Mitochondrial Carrier (MC) Family	2.A.29	.	Unclassified	At5g15640	mito	Yes
	705	Secondary Transporter	MC	The Mitochondrial Carrier (MC) Family	2.A.29	.	ATP/ADP	At5g56450	.	Yes
	706	Secondary Transporter	MC	The Mitochondrial Carrier (MC) Family	2.A.29	.	ATP/ADP	At5g13490	mito	Yes
	707	Secondary Transporter	MC	The Mitochondrial Carrier (MC) Family	2.A.29	.	Unclassified	At5g48970	mito	Yes
	708	Secondary Transporter	MC	The Mitochondrial Carrier (MC) Family	2.A.29	.	dicarboxylate	At5g09470	.	Yes
	709	Secondary Transporter	MC	The Mitochondrial Carrier (MC) Family	2.A.29	.	carnitine	At5g46800	mito	Yes
	710	Secondary Transporter	MC	The Mitochondrial Carrier (MC) Family	2.A.29	.	dicarboxylate	At5g19760	mito	Yes
	711	Secondary Transporter	MC	The Mitochondrial Carrier (MC) Family	2.A.29	.	uncoupling protein	At5g58970	.	Yes
	712	Secondary Transporter	MC	The Mitochondrial Carrier (MC) Family	2.A.29	.	Unclassified	At5g07320	.	Yes
	713	Secondary Transporter	MC	The Mitochondrial Carrier (MC) Family	2.A.29	.	Unclassified	At5g61810	.	Yes
	714	Secondary Transporter	MC	The Mitochondrial Carrier (MC) Family	2.A.29	.	tricarboxylate	At5g01340	.	Yes
	715	Secondary Transporter	MC	The Mitochondrial Carrier (MC) Family	2.A.29	.	Unclassified	At5g42130	.	Yes
	716	Secondary Transporter	MC	The Mitochondrial Carrier (MC) Family	2.A.29	.	phosphate	At5g14040	mito	Yes
	717	Secondary Transporter	MC	The Mitochondrial Carrier (MC) Family	2.A.29	.	Unclassified	At5g51050	.	Yes
	718	Secondary Transporter	MC	The Mitochondrial Carrier (MC) Family	2.A.29	.	Unclassified	At5g66380	.	Yes
	719	Secondary Transporter	MC	The Mitochondrial Carrier (MC) Family	2.A.29	.	Unclassified	At5g27520	.	Yes
	720	Secondary Transporter	MC	The Mitochondrial Carrier (MC) Family	2.A.29	.	Unclassified	At5g64970	mito	Yes
	721	Secondary Transporter	MC	The Mitochondrial Carrier (MC) Family	2.A.29	.	Unclassified	At1g07025	.	.
	722	Secondary Transporter	MC	The Mitochondrial Carrier (MC) Family	2.A.29	.	S-adenosylmethionine	At1g34065	mito	Yes
	723	Secondary Transporter	MC	The Mitochondrial Carrier (MC) Family	2.A.29	.	Unclassified	At2g26360	.	Yes
	724	Secondary Transporter	MC	The Mitochondrial Carrier (MC) Family	2.A.29	.	iron import carrier (MRS3/4)	At2g30160	mito	Yes
	725	Secondary Transporter	MC	The Mitochondrial Carrier (MC) Family	2.A.29	.	peroxisomal membrane carrier	At2g39970	.	Yes
	726	Secondary Transporter	MC	The Mitochondrial Carrier (MC) Family	2.A.29	.	ADP:ATP antiporter	At3g08580	mito	Yes
	727	Secondary Transporter	MC	The Mitochondrial Carrier (MC) Family	2.A.29	.	deoxynucleotide	At3g21390	.	Yes
	728	Secondary Transporter	MC	The Mitochondrial Carrier (MC) Family	2.A.29	.	uncoupling protein	At4g03115	mito	Yes
	729	Secondary Transporter	MC	The Mitochondrial Carrier (MC) Family	2.A.29	.	Unclassified	At4g15010	.	Yes
	730	Secondary Transporter	MEX	The Chloroplast Maltose Exporter (MEX) Family	2.A.84	.	chloroplast maltose	At5g17520	.	.
	731	Secondary Transporter	MFS	The Major Facilitator Superfamily (MFS)	2.A.1	.	glycerol-3-phosphate	At1g30560	.	.
	732	Secondary Transporter	MFS	The Major Facilitator Superfamily (MFS)	2.A.1	.	hexose	At1g07340	.	.
	733	Secondary Transporter	MFS	The Major Facilitator Superfamily (MFS)	2.A.1	.	organic cations	At1g16370	.	.
	734	Secondary Transporter	MFS	The Major Facilitator Superfamily (MFS)	2.A.1	.	organic cations	At1g79360	.	.
	735	Secondary Transporter	MFS	The Major Facilitator Superfamily (MFS)	2.A.1	.	organic cations	At1g16390	.	.
	736	Secondary Transporter	MFS	The Major Facilitator Superfamily (MFS)	2.A.1	.	organic cations	At1g73220	.	.
	737	Secondary Transporter	MFS	The Major Facilitator Superfamily (MFS)	2.A.1	.	phosphate	At1g76430	.	.
	738	Secondary Transporter	MFS	The Major Facilitator Superfamily (MFS)	2.A.1	.	sugar	At1g67300	.	.
	739	Secondary Transporter	MFS	The Major Facilitator Superfamily (MFS)	2.A.1	.	sugar	At1g30220	.	.
	740	Secondary Transporter	MFS	The Major Facilitator Superfamily (MFS)	2.A.1	.	hexose	At1g50310	.	.
	741	Secondary Transporter	MFS	The Major Facilitator Superfamily (MFS)	2.A.1	.	sugar	At1g08930	.	.
	742	Secondary Transporter	MFS	The Major Facilitator Superfamily (MFS)	2.A.1	.	glucose	At1g11260	.	.
	743	Secondary Transporter	MFS	The Major Facilitator Superfamily (MFS)	2.A.1	.	hexose	At1g05030	mito	.
	744	Secondary Transporter	MFS	The Major Facilitator Superfamily (MFS)	2.A.1	.	hexose	At1g34580	.	.
	745	Secondary Transporter	MFS	The Major Facilitator Superfamily (MFS)	2.A.1	.	sugar	At1g75220	.	.
	746	Secondary Transporter	MFS	The Major Facilitator Superfamily (MFS)	2.A.1	.	glucose	At1g79820	.	.
	747	Secondary Transporter	MFS	The Major Facilitator Superfamily (MFS)	2.A.1	.	sugar	At1g08920	.	.
	748	Secondary Transporter	MFS	The Major Facilitator Superfamily (MFS)	2.A.1	.	sugar	At1g19450	.	.
	749	Secondary Transporter	MFS	The Major Facilitator Superfamily (MFS)	2.A.1	.	sugar	At1g08900	.	.
	750	Secondary Transporter	MFS	The Major Facilitator Superfamily (MFS)	2.A.1	.	hexose	At1g77210	.	.
	751	Secondary Transporter	MFS	The Major Facilitator Superfamily (MFS)	2.A.1	.	sugar	At1g08890	.	.
	752	Secondary Transporter	MFS	The Major Facilitator Superfamily (MFS)	2.A.1	.	sugar	At1g54730	.	.
	753	Secondary Transporter	MFS	The Major Facilitator Superfamily (MFS)	2.A.1	.	phosphate	At1g20860	.	.
	754	Secondary Transporter	MFS	The Major Facilitator Superfamily (MFS)	2.A.1	.	sugar	At1g20840	.	.
	755	Secondary Transporter	MFS	The Major Facilitator Superfamily (MFS)	2.A.1	.	organic cations	At1g79410	.	.
	756	Secondary Transporter	MFS	The Major Facilitator Superfamily (MFS)	2.A.1	.	carboxylate?	At1g74780	.	.
	757	Secondary Transporter	MFS	The Major Facilitator Superfamily (MFS)	2.A.1	.	drug efflux?	At2g22730	.	.
	758	Secondary Transporter	MFS	The Major Facilitator Superfamily (MFS)	2.A.1	.	sugar	At2g20780	.	.
	759	Secondary Transporter	MFS	The Major Facilitator Superfamily (MFS)	2.A.1	.	sugar	At2g43330	.	.
	760	Secondary Transporter	MFS	The Major Facilitator Superfamily (MFS)	2.A.1	.	sugar	At2g18480	.	.
	761	Secondary Transporter	MFS	The Major Facilitator Superfamily (MFS)	2.A.1	.	sugar	At2g35740	.	.
	762	Secondary Transporter	MFS	The Major Facilitator Superfamily (MFS)	2.A.1	.	tetracycline?	At2g16990	.	.
	763	Secondary Transporter	MFS	The Major Facilitator Superfamily (MFS)	2.A.1	.	sugar	At2g16120	.	.
	764	Secondary Transporter	MFS	The Major Facilitator Superfamily (MFS)	2.A.1	.	sugar	At2g16130	.	.
	765	Secondary Transporter	MFS	The Major Facilitator Superfamily (MFS)	2.A.1	.	tetracycline?	At2g16970	.	.
	766	Secondary Transporter	MFS	The Major Facilitator Superfamily (MFS)	2.A.1	.	tetracycline?	At2g16980	.	.
	767	Secondary Transporter	MFS	The Major Facilitator Superfamily (MFS)	2.A.1	.	sugar	At2g48020	.	.
	768	Secondary Transporter	MFS	The Major Facilitator Superfamily (MFS)	2.A.1	.	phosphate	At2g32830	.	.
	769	Secondary Transporter	MFS	The Major Facilitator Superfamily (MFS)	2.A.1	.	phosphate	At2g38940	.	.
	770	Secondary Transporter	MFS	The Major Facilitator Superfamily (MFS)	2.A.1	.	sodium ion/phosphate	At2g29650	.	.
	771	Secondary Transporter	MFS	The Major Facilitator Superfamily (MFS)	2.A.1	.	sugar	At3g05150	.	.
	772	Secondary Transporter	MFS	The Major Facilitator Superfamily (MFS)	2.A.1	.	sugar	At3g05160	.	.
	773	Secondary Transporter	MFS	The Major Facilitator Superfamily (MFS)	2.A.1	.	organic cations	At3g20660	.	.
	774	Secondary Transporter	MFS	The Major Facilitator Superfamily (MFS)	2.A.1	.	sugar	At3g03090	.	.
	775	Secondary Transporter	MFS	The Major Facilitator Superfamily (MFS)	2.A.1	.	sugar	At3g51490	.	.
	776	Secondary Transporter	MFS	The Major Facilitator Superfamily (MFS)	2.A.1	.	sugar	At3g18830	.	.
	777	Secondary Transporter	MFS	The Major Facilitator Superfamily (MFS)	2.A.1	.	sugar	At3g05960	.	.
	778	Secondary Transporter	MFS	The Major Facilitator Superfamily (MFS)	2.A.1	.	sugar	At3g19930	.	.
	779	Secondary Transporter	MFS	The Major Facilitator Superfamily (MFS)	2.A.1	.	Unclassified	At3g43790	.	.
	780	Secondary Transporter	MFS	The Major Facilitator Superfamily (MFS)	2.A.1	.	sugar	At3g19940	.	.
	781	Secondary Transporter	MFS	The Major Facilitator Superfamily (MFS)	2.A.1	.	sugar	At3g20460	.	.
	782	Secondary Transporter	MFS	The Major Facilitator Superfamily (MFS)	2.A.1	.	phosphate	At3g54700	.	.
	783	Secondary Transporter	MFS	The Major Facilitator Superfamily (MFS)	2.A.1	.	Unclassified	At3g13050	.	.
	784	Secondary Transporter	MFS	The Major Facilitator Superfamily (MFS)	2.A.1	.	Unclassified	At3g01930	mito	.
	785	Secondary Transporter	MFS	The Major Facilitator Superfamily (MFS)	2.A.1	.	sugar	At3g05400	.	.
	786	Secondary Transporter	MFS	The Major Facilitator Superfamily (MFS)	2.A.1	.	phosphate	At3g46980	.	.
	787	Secondary Transporter	MFS	The Major Facilitator Superfamily (MFS)	2.A.1	.	glycerol-3-phosphate	At3g47420	mito	.
	788	Secondary Transporter	MFS	The Major Facilitator Superfamily (MFS)	2.A.1	.	sugar?	At4g35300	.	.
	789	Secondary Transporter	MFS	The Major Facilitator Superfamily (MFS)	2.A.1	.	sugar	At4g36670	.	.
	790	Secondary Transporter	MFS	The Major Facilitator Superfamily (MFS)	2.A.1	.	glucose	At4g21480	.	.
	791	Secondary Transporter	MFS	The Major Facilitator Superfamily (MFS)	2.A.1	.	sugar	At4g16480	.	.
	792	Secondary Transporter	MFS	The Major Facilitator Superfamily (MFS)	2.A.1	.	sugar	At4g04760	.	.
	793	Secondary Transporter	MFS	The Major Facilitator Superfamily (MFS)	2.A.1	.	hexose	At4g02050	.	.
	794	Secondary Transporter	MFS	The Major Facilitator Superfamily (MFS)	2.A.1	.	sugar	At4g04750	.	.
	795	Secondary Transporter	MFS	The Major Facilitator Superfamily (MFS)	2.A.1	.	efflux?	At4g11810	mito	.
	796	Secondary Transporter	MFS	The Major Facilitator Superfamily (MFS)	2.A.1	.	drug efflux?	At4g36790	.	.
	797	Secondary Transporter	MFS	The Major Facilitator Superfamily (MFS)	2.A.1	.	Unclassified	At4g22990	mito	.
	798	Secondary Transporter	MFS	The Major Facilitator Superfamily (MFS)	2.A.1	.	glycerol-3-phosphate	At4g17550	.	.
	799	Secondary Transporter	MFS	The Major Facilitator Superfamily (MFS)	2.A.1	.	sodium ion/phosphate	At4g00370	.	.
	800	Secondary Transporter	MFS	The Major Facilitator Superfamily (MFS)	2.A.1	.	glycerol-3-phosphate	At4g25220	.	.
	801	Secondary Transporter	MFS	The Major Facilitator Superfamily (MFS)	2.A.1	.	sugar	At5g59250	.	.
	802	Secondary Transporter	MFS	The Major Facilitator Superfamily (MFS)	2.A.1	.	carboxylate?	At5g50520	.	.
	803	Secondary Transporter	MFS	The Major Facilitator Superfamily (MFS)	2.A.1	.	Unclassified	At5g64500	.	.
	804	Secondary Transporter	MFS	The Major Facilitator Superfamily (MFS)	2.A.1	.	Unclassified	At5g13750	.	.
	805	Secondary Transporter	MFS	The Major Facilitator Superfamily (MFS)	2.A.1	.	hexose	At5g23270	.	.
	806	Secondary Transporter	MFS	The Major Facilitator Superfamily (MFS)	2.A.1	.	sugar	At5g27350	.	.
	807	Secondary Transporter	MFS	The Major Facilitator Superfamily (MFS)	2.A.1	.	hexose	At5g26250	.	.
	808	Secondary Transporter	MFS	The Major Facilitator Superfamily (MFS)	2.A.1	.	sugar?	At5g27360	.	.
	809	Secondary Transporter	MFS	The Major Facilitator Superfamily (MFS)	2.A.1	.	phosphate	At5g43340	.	.
	810	Secondary Transporter	MFS	The Major Facilitator Superfamily (MFS)	2.A.1	.	phosphate	At5g43350	.	.
	811	Secondary Transporter	MFS	The Major Facilitator Superfamily (MFS)	2.A.1	.	hexose	At5g61520	.	.
	812	Secondary Transporter	MFS	The Major Facilitator Superfamily (MFS)	2.A.1	.	sugar?	At5g17010	.	.
	813	Secondary Transporter	MFS	The Major Facilitator Superfamily (MFS)	2.A.1	.	sugar	At5g16150	.	Yes
	814	Secondary Transporter	MFS	The Major Facilitator Superfamily (MFS)	2.A.1	.	Unclassified	At5g10190	.	.
	815	Secondary Transporter	MFS	The Major Facilitator Superfamily (MFS)	2.A.1	.	phosphate	At5g43360	.	.
	816	Secondary Transporter	MFS	The Major Facilitator Superfamily (MFS)	2.A.1	.	phosphate	At5g43370	.	.
	817	Secondary Transporter	MFS	The Major Facilitator Superfamily (MFS)	2.A.1	.	glucose/hexose	At5g26340	.	.
	818	Secondary Transporter	MFS	The Major Facilitator Superfamily (MFS)	2.A.1	.	sodium ion:anion symporter (phosphate/glutamate?)	At5g20380	.	.
	819	Secondary Transporter	MFS	The Major Facilitator Superfamily (MFS)	2.A.1	.	phosphate	At5g44370	.	.
	820	Secondary Transporter	MFS	The Major Facilitator Superfamily (MFS)	2.A.1	.	nitrate	At1g08090	.	.
	821	Secondary Transporter	MFS	The Major Facilitator Superfamily (MFS)	2.A.1	.	nitrate	At1g08100	.	.
	822	Secondary Transporter	MFS	The Major Facilitator Superfamily (MFS)	2.A.1	.	nitrate	At1g12940	.	.
	823	Secondary Transporter	MFS	The Major Facilitator Superfamily (MFS)	2.A.1	.	Nodule-specific protein	At1g18940	.	.
	824	Secondary Transporter	MFS	The Major Facilitator Superfamily (MFS)	2.A.1	.	Nodule-specific protein	At1g31470	.	.
	825	Secondary Transporter	MFS	The Major Facilitator Superfamily (MFS)	2.A.1	.	Unclassified	At1g63010	mito	.
	826	Secondary Transporter	MFS	The Major Facilitator Superfamily (MFS)	2.A.1	.	Unclassified	At1g64650	.	.
	827	Secondary Transporter	MFS	The Major Facilitator Superfamily (MFS)	2.A.1	.	Unclassified	At1g78130	.	.
	828	Secondary Transporter	MFS	The Major Facilitator Superfamily (MFS)	2.A.1	.	Nodule-specific protein	At1g80530	.	.
	829	Secondary Transporter	MFS	The Major Facilitator Superfamily (MFS)	2.A.1	.	glycerol-3-phosphate	At2g13100	mito	.
	830	Secondary Transporter	MFS	The Major Facilitator Superfamily (MFS)	2.A.1	.	Nodule-specific protein	At2g16660	.	.
	831	Secondary Transporter	MFS	The Major Facilitator Superfamily (MFS)	2.A.1	.	Unclassified	At2g18590	.	.
	832	Secondary Transporter	MFS	The Major Facilitator Superfamily (MFS)	2.A.1	.	Unclassified	At2g23093	.	.
	833	Secondary Transporter	MFS	The Major Facilitator Superfamily (MFS)	2.A.1	.	Nodule-specific protein	At2g28120	.	.
	834	Secondary Transporter	MFS	The Major Facilitator Superfamily (MFS)	2.A.1	.	Nodule-specific protein	At2g30300	.	.
	835	Secondary Transporter	MFS	The Major Facilitator Superfamily (MFS)	2.A.1	.	Nodule-specific protein	At2g34350	.	.
	836	Secondary Transporter	MFS	The Major Facilitator Superfamily (MFS)	2.A.1	.	Nodule-specific protein	At2g34355	.	.
	837	Secondary Transporter	MFS	The Major Facilitator Superfamily (MFS)	2.A.1	.	sugar	At2g38060	.	.
	838	Secondary Transporter	MFS	The Major Facilitator Superfamily (MFS)	2.A.1	.	Nodule-specific protein	At2g39210	.	.
	839	Secondary Transporter	MFS	The Major Facilitator Superfamily (MFS)	2.A.1	.	Nodule-specific protein	At3g01630	.	.
	840	Secondary Transporter	MFS	The Major Facilitator Superfamily (MFS)	2.A.1	.	sugar	At3g05155	.	.
	841	Secondary Transporter	MFS	The Major Facilitator Superfamily (MFS)	2.A.1	.	sugar	At3g05165	.	.
	842	Secondary Transporter	MFS	The Major Facilitator Superfamily (MFS)	2.A.1	.	nitrate	At3g45060	.	.
	843	Secondary Transporter	MFS	The Major Facilitator Superfamily (MFS)	2.A.1	.	Unclassified	At3g49310	.	.
	844	Secondary Transporter	MFS	The Major Facilitator Superfamily (MFS)	2.A.1	.	phosphate	At4g08878	.	.
	845	Secondary Transporter	MFS	The Major Facilitator Superfamily (MFS)	2.A.1	.	phosphate	At4g08895	.	.
	846	Secondary Transporter	MFS	The Major Facilitator Superfamily (MFS)	2.A.1	.	Nodule-specific protein	At4g19450	.	.
	847	Secondary Transporter	MFS	The Major Facilitator Superfamily (MFS)	2.A.1	.	Unclassified	At4g27720	.	.
	848	Secondary Transporter	MFS	The Major Facilitator Superfamily (MFS)	2.A.1	.	Nodule-specific protein	At4g34950	.	.
	849	Secondary Transporter	MFS	The Major Facilitator Superfamily (MFS)	2.A.1	.	multidrug efflux?	At5g13740	.	.
	850	Secondary Transporter	MFS	The Major Facilitator Superfamily (MFS)	2.A.1	.	Nodule-specific protein	At5g14120	.	.
	851	Secondary Transporter	MFS	The Major Facilitator Superfamily (MFS)	2.A.1	.	nitrate	At5g14570	.	.
	852	Secondary Transporter	MFS	The Major Facilitator Superfamily (MFS)	2.A.1	.	sugar	At5g18840	.	.
	853	Secondary Transporter	MFS	The Major Facilitator Superfamily (MFS)	2.A.1	.	tetracycline?	At5g42210	.	.
	854	Secondary Transporter	MFS	The Major Facilitator Superfamily (MFS)	2.A.1	.	Nodule-specific protein	At5g45275	.	.
	855	Secondary Transporter	MFS	The Major Facilitator Superfamily (MFS)	2.A.1	.	Nodule-specific protein	At5g50630	.	.
	856	Secondary Transporter	MFS	The Major Facilitator Superfamily (MFS)	2.A.1	.	nitrate	At5g60770	.	.
	857	Secondary Transporter	MFS	The Major Facilitator Superfamily (MFS)	2.A.1	.	nitrate	At5g60780	.	.
	858	Secondary Transporter	MFS	The Major Facilitator Superfamily (MFS)	2.A.1	.	Unclassified	At5g65687	.	.
	859	Secondary Transporter	MOP	The Multidrug/Oligosaccharidyl-lipid/Polysaccharide (MOP) Flippase Superfamily	2.A.66	MATE	multidrug efflux?	At1g73700	.	.
	860	Secondary Transporter	MOP	The Multidrug/Oligosaccharidyl-lipid/Polysaccharide (MOP) Flippase Superfamily	2.A.66	MATE	multidrug efflux?	At1g71140	.	.
	861	Secondary Transporter	MOP	The Multidrug/Oligosaccharidyl-lipid/Polysaccharide (MOP) Flippase Superfamily	2.A.66	MATE	multidrug efflux?	At1g64820	.	.
	862	Secondary Transporter	MOP	The Multidrug/Oligosaccharidyl-lipid/Polysaccharide (MOP) Flippase Superfamily	2.A.66	MATE	multidrug efflux?	At1g11670	.	.
	863	Secondary Transporter	MOP	The Multidrug/Oligosaccharidyl-lipid/Polysaccharide (MOP) Flippase Superfamily	2.A.66	MATE	multidrug efflux?	At1g71870	.	.
	864	Secondary Transporter	MOP	The Multidrug/Oligosaccharidyl-lipid/Polysaccharide (MOP) Flippase Superfamily	2.A.66	MATE	multidrug efflux?	At1g33080	.	.
	865	Secondary Transporter	MOP	The Multidrug/Oligosaccharidyl-lipid/Polysaccharide (MOP) Flippase Superfamily	2.A.66	MATE	multidrug efflux?	At1g33090	.	.
	866	Secondary Transporter	MOP	The Multidrug/Oligosaccharidyl-lipid/Polysaccharide (MOP) Flippase Superfamily	2.A.66	MATE	multidrug efflux?	At1g33100	.	.
	867	Secondary Transporter	MOP	The Multidrug/Oligosaccharidyl-lipid/Polysaccharide (MOP) Flippase Superfamily	2.A.66	MATE	multidrug efflux?	At1g15150	.	.
	868	Secondary Transporter	MOP	The Multidrug/Oligosaccharidyl-lipid/Polysaccharide (MOP) Flippase Superfamily	2.A.66	MATE	multidrug efflux?	At1g33110	.	.
	869	Secondary Transporter	MOP	The Multidrug/Oligosaccharidyl-lipid/Polysaccharide (MOP) Flippase Superfamily	2.A.66	MATE	multidrug efflux?	At1g15160	.	.
	870	Secondary Transporter	MOP	The Multidrug/Oligosaccharidyl-lipid/Polysaccharide (MOP) Flippase Superfamily	2.A.66	MATE	multidrug efflux?	At1g15170	.	.
	871	Secondary Transporter	MOP	The Multidrug/Oligosaccharidyl-lipid/Polysaccharide (MOP) Flippase Superfamily	2.A.66	MATE	multidrug efflux?	At1g15180	.	.
	872	Secondary Transporter	MOP	The Multidrug/Oligosaccharidyl-lipid/Polysaccharide (MOP) Flippase Superfamily	2.A.66	MATE	multidrug efflux?	At1g61890	.	.
	873	Secondary Transporter	MOP	The Multidrug/Oligosaccharidyl-lipid/Polysaccharide (MOP) Flippase Superfamily	2.A.66	MATE	multidrug efflux?	At1g58340	.	.
	874	Secondary Transporter	MOP	The Multidrug/Oligosaccharidyl-lipid/Polysaccharide (MOP) Flippase Superfamily	2.A.66	MATE	multidrug efflux?	At1g12950	.	.
	875	Secondary Transporter	MOP	The Multidrug/Oligosaccharidyl-lipid/Polysaccharide (MOP) Flippase Superfamily	2.A.66	MATE	multidrug efflux?	At1g47530	.	.
	876	Secondary Transporter	MOP	The Multidrug/Oligosaccharidyl-lipid/Polysaccharide (MOP) Flippase Superfamily	2.A.66	MATE	multidrug efflux?	At1g23300	.	.
	877	Secondary Transporter	MOP	The Multidrug/Oligosaccharidyl-lipid/Polysaccharide (MOP) Flippase Superfamily	2.A.66	MATE	multidrug efflux?	At1g66780	.	.
	878	Secondary Transporter	MOP	The Multidrug/Oligosaccharidyl-lipid/Polysaccharide (MOP) Flippase Superfamily	2.A.66	MATE	multidrug efflux?	At1g66760	.	.
	879	Secondary Transporter	MOP	The Multidrug/Oligosaccharidyl-lipid/Polysaccharide (MOP) Flippase Superfamily	2.A.66	MATE	multidrug efflux?	At1g51340	.	.
	880	Secondary Transporter	MOP	The Multidrug/Oligosaccharidyl-lipid/Polysaccharide (MOP) Flippase Superfamily	2.A.66	MATE	multidrug efflux?	At2g04080	mito	.
	881	Secondary Transporter	MOP	The Multidrug/Oligosaccharidyl-lipid/Polysaccharide (MOP) Flippase Superfamily	2.A.66	MATE	multidrug efflux?	At2g04040	mito	.
	882	Secondary Transporter	MOP	The Multidrug/Oligosaccharidyl-lipid/Polysaccharide (MOP) Flippase Superfamily	2.A.66	MATE	multidrug efflux?	At2g38510	.	.
	883	Secondary Transporter	MOP	The Multidrug/Oligosaccharidyl-lipid/Polysaccharide (MOP) Flippase Superfamily	2.A.66	MATE	multidrug efflux?	At2g38330	.	.
	884	Secondary Transporter	MOP	The Multidrug/Oligosaccharidyl-lipid/Polysaccharide (MOP) Flippase Superfamily	2.A.66	MATE	multidrug efflux?	At2g34360	.	.
	885	Secondary Transporter	MOP	The Multidrug/Oligosaccharidyl-lipid/Polysaccharide (MOP) Flippase Superfamily	2.A.66	MATE	multidrug efflux?	At2g04070	.	.
	886	Secondary Transporter	MOP	The Multidrug/Oligosaccharidyl-lipid/Polysaccharide (MOP) Flippase Superfamily	2.A.66	MATE	multidrug efflux?	At2g04090	mito	.
	887	Secondary Transporter	MOP	The Multidrug/Oligosaccharidyl-lipid/Polysaccharide (MOP) Flippase Superfamily	2.A.66	MATE	multidrug efflux?	At2g04050	mito	.
	888	Secondary Transporter	MOP	The Multidrug/Oligosaccharidyl-lipid/Polysaccharide (MOP) Flippase Superfamily	2.A.66	MATE	multidrug efflux?	At2g04100	.	.
	889	Secondary Transporter	MOP	The Multidrug/Oligosaccharidyl-lipid/Polysaccharide (MOP) Flippase Superfamily	2.A.66	MATE	multidrug efflux?	At2g21340	.	.
	890	Secondary Transporter	MOP	The Multidrug/Oligosaccharidyl-lipid/Polysaccharide (MOP) Flippase Superfamily	2.A.66	MATE	multidrug efflux?	At3g59030	.	.
	891	Secondary Transporter	MOP	The Multidrug/Oligosaccharidyl-lipid/Polysaccharide (MOP) Flippase Superfamily	2.A.66	MATE	multidrug efflux?	At3g21690	.	.
	892	Secondary Transporter	MOP	The Multidrug/Oligosaccharidyl-lipid/Polysaccharide (MOP) Flippase Superfamily	2.A.66	MATE	multidrug efflux?	At3g26590	.	.
	893	Secondary Transporter	MOP	The Multidrug/Oligosaccharidyl-lipid/Polysaccharide (MOP) Flippase Superfamily	2.A.66	MATE	multidrug efflux?	At3g03620	.	.
	894	Secondary Transporter	MOP	The Multidrug/Oligosaccharidyl-lipid/Polysaccharide (MOP) Flippase Superfamily	2.A.66	MATE	multidrug efflux?	At3g23550	.	.
	895	Secondary Transporter	MOP	The Multidrug/Oligosaccharidyl-lipid/Polysaccharide (MOP) Flippase Superfamily	2.A.66	MATE	multidrug efflux?	At3g23560	.	.
	896	Secondary Transporter	MOP	The Multidrug/Oligosaccharidyl-lipid/Polysaccharide (MOP) Flippase Superfamily	2.A.66	MATE	multidrug efflux?	At3g08040	.	.
	897	Secondary Transporter	MOP	The Multidrug/Oligosaccharidyl-lipid/Polysaccharide (MOP) Flippase Superfamily	2.A.66	MATE	multidrug efflux?	At4g21910	.	.
	898	Secondary Transporter	MOP	The Multidrug/Oligosaccharidyl-lipid/Polysaccharide (MOP) Flippase Superfamily	2.A.66	MATE	multidrug efflux?	At4g23030	mito	.
	899	Secondary Transporter	MOP	The Multidrug/Oligosaccharidyl-lipid/Polysaccharide (MOP) Flippase Superfamily	2.A.66	MATE	multidrug efflux?	At4g21900	.	.
	900	Secondary Transporter	MOP	The Multidrug/Oligosaccharidyl-lipid/Polysaccharide (MOP) Flippase Superfamily	2.A.66	MATE	multidrug efflux?	At4g00350	.	.
	901	Secondary Transporter	MOP	The Multidrug/Oligosaccharidyl-lipid/Polysaccharide (MOP) Flippase Superfamily	2.A.66	MATE	multidrug efflux?	At4g29140	.	.
	902	Secondary Transporter	MOP	The Multidrug/Oligosaccharidyl-lipid/Polysaccharide (MOP) Flippase Superfamily	2.A.66	MATE	multidrug efflux?	At4g38380	mito	.
	903	Secondary Transporter	MOP	The Multidrug/Oligosaccharidyl-lipid/Polysaccharide (MOP) Flippase Superfamily	2.A.66	MATE	multidrug efflux?	At4g39030	.	.
	904	Secondary Transporter	MOP	The Multidrug/Oligosaccharidyl-lipid/Polysaccharide (MOP) Flippase Superfamily	2.A.66	MATE	multidrug efflux?	At4g25640	.	.
	905	Secondary Transporter	MOP	The Multidrug/Oligosaccharidyl-lipid/Polysaccharide (MOP) Flippase Superfamily	2.A.66	MATE	multidrug efflux?	At4g22790	.	.
	906	Secondary Transporter	MOP	The Multidrug/Oligosaccharidyl-lipid/Polysaccharide (MOP) Flippase Superfamily	2.A.66	MATE	multidrug efflux?	At5g52450	.	.
	907	Secondary Transporter	MOP	The Multidrug/Oligosaccharidyl-lipid/Polysaccharide (MOP) Flippase Superfamily	2.A.66	MATE	multidrug efflux?	At5g52050	.	.
	908	Secondary Transporter	MOP	The Multidrug/Oligosaccharidyl-lipid/Polysaccharide (MOP) Flippase Superfamily	2.A.66	MATE	multidrug efflux?	At5g38030	.	.
	909	Secondary Transporter	MOP	The Multidrug/Oligosaccharidyl-lipid/Polysaccharide (MOP) Flippase Superfamily	2.A.66	MATE	multidrug efflux?	At5g65380	.	.
	910	Secondary Transporter	MOP	The Multidrug/Oligosaccharidyl-lipid/Polysaccharide (MOP) Flippase Superfamily	2.A.66	MATE	multidrug efflux?	At5g44050	.	.
	911	Secondary Transporter	MOP	The Multidrug/Oligosaccharidyl-lipid/Polysaccharide (MOP) Flippase Superfamily	2.A.66	MATE	multidrug efflux?	At5g10420	.	.
	912	Secondary Transporter	MOP	The Multidrug/Oligosaccharidyl-lipid/Polysaccharide (MOP) Flippase Superfamily	2.A.66	MATE	multidrug efflux?	At5g17700	.	.
	913	Secondary Transporter	MOP	The Multidrug/Oligosaccharidyl-lipid/Polysaccharide (MOP) Flippase Superfamily	2.A.66	MATE	multidrug efflux?	At5g19700	.	.
	914	Secondary Transporter	MOP	The Multidrug/Oligosaccharidyl-lipid/Polysaccharide (MOP) Flippase Superfamily	2.A.66	MATE	multidrug efflux?	At5g49130	.	.
	915	Secondary Transporter	MOP	The Multidrug/Oligosaccharidyl-lipid/Polysaccharide (MOP) Flippase Superfamily	2.A.66	MATE	multidrug efflux	At2g04066	.	.
	916	Secondary Transporter	MOP	The Multidrug/Oligosaccharidyl-lipid/Polysaccharide (MOP) Flippase Superfamily	2.A.66	OLF	nuclear division RFT1 homolog (OLF subfamily)	At5g07630	.	.
	917	Secondary Transporter	NCS1	The Nucleobase:Cation Symporter-1 (NCS1) Family	2.A.39	.	uracil?	At5g03560	mito	Yes
	918	Secondary Transporter	NCS1	The Nucleobase:Cation Symporter-1 (NCS1) Family	2.A.39	.	cytosine/purines/uracil/thiamine/allantoin	At5g03555	.	.
	919	Secondary Transporter	NCS2	The Nucleobase:Cation Symporter-2 (NCS2) Family	2.A.40	.	sodium ion/?	At1g10540	.	.
	920	Secondary Transporter	NCS2	The Nucleobase:Cation Symporter-2 (NCS2) Family	2.A.40	.	sodium ion/?	At1g60030	.	.
	921	Secondary Transporter	NCS2	The Nucleobase:Cation Symporter-2 (NCS2) Family	2.A.40	.	sodium ion/?	At1g49960	.	.
	922	Secondary Transporter	NCS2	The Nucleobase:Cation Symporter-2 (NCS2) Family	2.A.40	.	sodium ion/?	At1g65550	.	.
	923	Secondary Transporter	NCS2	The Nucleobase:Cation Symporter-2 (NCS2) Family	2.A.40	.	sodium ion/ascorbic acid?	At2g27810	.	.
	924	Secondary Transporter	NCS2	The Nucleobase:Cation Symporter-2 (NCS2) Family	2.A.40	.	sodium ion/ascorbic acid?	At2g26510	.	.
	925	Secondary Transporter	NCS2	The Nucleobase:Cation Symporter-2 (NCS2) Family	2.A.40	.	sodium ion/ascorbic acid?	At2g34190	.	.
	926	Secondary Transporter	NCS2	The Nucleobase:Cation Symporter-2 (NCS2) Family	2.A.40	.	sodium ion/?	At2g05760	.	.
	927	Secondary Transporter	NCS2	The Nucleobase:Cation Symporter-2 (NCS2) Family	2.A.40	.	nucleobase?	At4g38050	.	.
	928	Secondary Transporter	NCS2	The Nucleobase:Cation Symporter-2 (NCS2) Family	2.A.40	.	Unclassified	At5g25420	.	.
	929	Secondary Transporter	NCS2	The Nucleobase:Cation Symporter-2 (NCS2) Family	2.A.40	.	Unclassified	At5g62890	.	.
	930	Secondary Transporter	NCS2	The Nucleobase:Cation Symporter-2 (NCS2) Family	2.A.40	.	Unclassified	At5g49990	.	.
	931	Secondary Transporter	NCS2	The Nucleobase:Cation Symporter-2 (NCS2) Family	2.A.40	.	purine (hypoxanthine/adenine/guanine)	At3g10960	.	.
	932	Secondary Transporter	NCS2	The Nucleobase:Cation Symporter-2 (NCS2) Family	2.A.40	.	purine (hypoxanthine/adenine/guanine)	At5g50300	.	.
	933	Secondary Transporter	NhaD	The NhaD Na+:H+ Antiporter (NhaD) Family	2.A.62	.	sodium ion/proton	At1g49810	.	.
	934	Secondary Transporter	NhaD	The NhaD Na+:H+ Antiporter (NhaD) Family	2.A.62	.	sodium ion/proton	At3g19490	.	.
	935	Secondary Transporter	NiCoT	The Ni2+-Co2+ Transporter (NiCoT) Family	2.A.52	.	nickel ion	At4g35080	mito	Yes
	936	Secondary Transporter	NiCoT	The Ni2+-Co2+ Transporter (NiCoT) Family	2.A.52	.	nickel ion	At2g16800	.	.
	937	Secondary Transporter	Nramp	The Metal Ion (Mn2+-iron) Transporter (Nramp) Family	2.A.55	.	metal ion	At1g47240	.	.
	938	Secondary Transporter	Nramp	The Metal Ion (Mn2+-iron) Transporter (Nramp) Family	2.A.55	.	metal ion	At1g80830	.	.
	939	Secondary Transporter	Nramp	The Metal Ion (Mn2+-iron) Transporter (Nramp) Family	2.A.55	.	metal ion	At1g15960	.	.
	940	Secondary Transporter	Nramp	The Metal Ion (Mn2+-iron) Transporter (Nramp) Family	2.A.55	.	metal ion	At2g23150	.	.
	941	Secondary Transporter	Nramp	The Metal Ion (Mn2+-iron) Transporter (Nramp) Family	2.A.55	.	metal ion	At4g18790	.	.
	942	Secondary Transporter	Nramp	The Metal Ion (Mn2+-iron) Transporter (Nramp) Family	2.A.55	.	metal ion	At5g03280	.	.
	943	Secondary Transporter	Nramp	The Metal Ion (Mn2+-iron) Transporter (Nramp) Family	2.A.55	.	metal ion	At5g67330	.	.
	944	Secondary Transporter	OPT	The Oligopeptide Transporter (OPT) Family	2.A.67	.	oligopeptide	At1g09930	.	.
	945	Secondary Transporter	OPT	The Oligopeptide Transporter (OPT) Family	2.A.67	.	oligopeptide	At1g48370	.	.
	946	Secondary Transporter	OPT	The Oligopeptide Transporter (OPT) Family	2.A.67	.	oligopeptide	At1g65730	.	.
	947	Secondary Transporter	OPT	The Oligopeptide Transporter (OPT) Family	2.A.67	.	oligopeptide	At4g10770	.	.
	948	Secondary Transporter	OPT	The Oligopeptide Transporter (OPT) Family	2.A.67	.	oligopeptide	At4g27730	.	.
	949	Secondary Transporter	OPT	The Oligopeptide Transporter (OPT) Family	2.A.67	.	ISP4-like protein	At4g16370	.	.
	950	Secondary Transporter	OPT	The Oligopeptide Transporter (OPT) Family	2.A.67	.	ISP4-like protein	At4g26590	.	.
	951	Secondary Transporter	OPT	The Oligopeptide Transporter (OPT) Family	2.A.67	.	oligopeptide	At5g53510	.	.
	952	Secondary Transporter	OPT	The Oligopeptide Transporter (OPT) Family	2.A.67	.	oligopeptide	At5g53520	.	.
	953	Secondary Transporter	OPT	The Oligopeptide Transporter (OPT) Family	2.A.67	.	oligopeptide	At5g64410	.	.
	954	Secondary Transporter	OPT	The Oligopeptide Transporter (OPT) Family	2.A.67	.	oligopeptide	At5g45450	.	.
	955	Secondary Transporter	OPT	The Oligopeptide Transporter (OPT) Family	2.A.67	.	oligopeptide	At5g53550	.	.
	956	Secondary Transporter	OPT	The Oligopeptide Transporter (OPT) Family	2.A.67	.	oligopeptide	At5g55930	.	.
	957	Secondary Transporter	OPT	The Oligopeptide Transporter (OPT) Family	2.A.67	.	oligopeptide	At5g41000	.	.
	958	Secondary Transporter	OPT	The Oligopeptide Transporter (OPT) Family	2.A.67	.	oligopeptide	At5g24380	.	.
	959	Secondary Transporter	OPT	The Oligopeptide Transporter (OPT) Family	2.A.67	.	metal ion-siderophore/nicotianamine	At3g17650	mito	.
	960	Secondary Transporter	OPT	The Oligopeptide Transporter (OPT) Family	2.A.67	.	metal ion-siderophore/nicotianamine	At3g27020	.	.
	961	Secondary Transporter	OPT	The Oligopeptide Transporter (OPT) Family	2.A.67	.	metal ion-siderophore/nicotianamine	At4g24120	.	.
	962	Secondary Transporter	Oxa1	The Cytochrome Oxidase Biogenesis (Oxa1) Family	2.A.9	.	chloroplast membrane protein (ALBINO3)	At2g28800	.	.
	963	Secondary Transporter	Oxa1	The Cytochrome Oxidase Biogenesis (Oxa1) Family	2.A.9	.	60 kDa inner membrane family protein	At1g24490	.	.
	964	Secondary Transporter	Oxa1	The Cytochrome Oxidase Biogenesis (Oxa1) Family	2.A.9	.	60 kDa inner membrane family protein	At2g46470	.	Yes
	965	Secondary Transporter	Oxa1	The Cytochrome Oxidase Biogenesis (Oxa1) Family	2.A.9	.	60 kDa inner membrane family protein	At1g65080	mito	.
	966	Secondary Transporter	Oxa1	The Cytochrome Oxidase Biogenesis (Oxa1) Family	2.A.9	.	60 KD inner membrane protein ALBINO3 homolog	At3g44360	missing	.
	967	Secondary Transporter	Oxa1	The Cytochrome Oxidase Biogenesis (Oxa1) Family	2.A.9	.	60 KD inner membrane protein ALBINO3 homolog	At3g44370	mito	.
	968	Secondary Transporter	Oxa1	The Cytochrome Oxidase Biogenesis (Oxa1) Family	2.A.9	.	60 KD inner membrane protein OxaA homolog	At5g62050	mito	Yes
	969	Secondary Transporter	PiT	The Inorganic Phosphate Transporter (PiT) Family	2.A.20	.	phosphate	At3g26570	.	.
	970	Secondary Transporter	POT	The Proton-dependent Oligopeptide Transporter (POT) Family	2.A.17	.	peptide	At1g22540	.	.
	971	Secondary Transporter	POT	The Proton-dependent Oligopeptide Transporter (POT) Family	2.A.17	.	nitrate	At1g12110	.	.
	972	Secondary Transporter	POT	The Proton-dependent Oligopeptide Transporter (POT) Family	2.A.17	.	peptide	At1g72120	.	.
	973	Secondary Transporter	POT	The Proton-dependent Oligopeptide Transporter (POT) Family	2.A.17	.	peptide	At1g52190	.	.
	974	Secondary Transporter	POT	The Proton-dependent Oligopeptide Transporter (POT) Family	2.A.17	.	nitrate	At1g27040	.	.
	975	Secondary Transporter	POT	The Proton-dependent Oligopeptide Transporter (POT) Family	2.A.17	.	peptide	At1g72130	.	.
	976	Secondary Transporter	POT	The Proton-dependent Oligopeptide Transporter (POT) Family	2.A.17	.	peptide	At1g69870	.	.
	977	Secondary Transporter	POT	The Proton-dependent Oligopeptide Transporter (POT) Family	2.A.17	.	peptide	At1g72140	.	.
	978	Secondary Transporter	POT	The Proton-dependent Oligopeptide Transporter (POT) Family	2.A.17	.	peptide	At1g69860	.	.
	979	Secondary Transporter	POT	The Proton-dependent Oligopeptide Transporter (POT) Family	2.A.17	.	peptide	At1g32450	.	.
	980	Secondary Transporter	POT	The Proton-dependent Oligopeptide Transporter (POT) Family	2.A.17	.	peptide	At1g68570	.	.
	981	Secondary Transporter	POT	The Proton-dependent Oligopeptide Transporter (POT) Family	2.A.17	.	peptide	At1g59740	.	.
	982	Secondary Transporter	POT	The Proton-dependent Oligopeptide Transporter (POT) Family	2.A.17	.	peptide	At1g18880	.	.
	983	Secondary Transporter	POT	The Proton-dependent Oligopeptide Transporter (POT) Family	2.A.17	.	nitrate	At1g27080	.	.
	984	Secondary Transporter	POT	The Proton-dependent Oligopeptide Transporter (POT) Family	2.A.17	.	nitrate	At1g33440	.	.
	985	Secondary Transporter	POT	The Proton-dependent Oligopeptide Transporter (POT) Family	2.A.17	.	peptide	At1g62200	.	.
	986	Secondary Transporter	POT	The Proton-dependent Oligopeptide Transporter (POT) Family	2.A.17	.	peptide	At1g22570	.	.
	987	Secondary Transporter	POT	The Proton-dependent Oligopeptide Transporter (POT) Family	2.A.17	.	peptide	At1g22550	.	.
	988	Secondary Transporter	POT	The Proton-dependent Oligopeptide Transporter (POT) Family	2.A.17	.	nitrate	At1g69850	.	.
	989	Secondary Transporter	POT	The Proton-dependent Oligopeptide Transporter (POT) Family	2.A.17	.	peptide	At2g37900	.	.
	990	Secondary Transporter	POT	The Proton-dependent Oligopeptide Transporter (POT) Family	2.A.17	.	nitrate	At2g26690	.	.
	991	Secondary Transporter	POT	The Proton-dependent Oligopeptide Transporter (POT) Family	2.A.17	.	peptide	At2g40460	.	.
	992	Secondary Transporter	POT	The Proton-dependent Oligopeptide Transporter (POT) Family	2.A.17	.	peptide	At2g38100	.	.
	993	Secondary Transporter	POT	The Proton-dependent Oligopeptide Transporter (POT) Family	2.A.17	.	peptide	At2g02020	.	.
	994	Secondary Transporter	POT	The Proton-dependent Oligopeptide Transporter (POT) Family	2.A.17	.	histidine	At2g02040	.	.
	995	Secondary Transporter	POT	The Proton-dependent Oligopeptide Transporter (POT) Family	2.A.17	.	peptide	At3g54140	.	.
	996	Secondary Transporter	POT	The Proton-dependent Oligopeptide Transporter (POT) Family	2.A.17	.	nitrate	At3g25260	.	.
	997	Secondary Transporter	POT	The Proton-dependent Oligopeptide Transporter (POT) Family	2.A.17	.	nitrate	At3g25280	.	.
	998	Secondary Transporter	POT	The Proton-dependent Oligopeptide Transporter (POT) Family	2.A.17	.	peptide	At3g01350	.	.
	999	Secondary Transporter	POT	The Proton-dependent Oligopeptide Transporter (POT) Family	2.A.17	.	peptide	At3g45650	.	.
	1000	Secondary Transporter	POT	The Proton-dependent Oligopeptide Transporter (POT) Family	2.A.17	.	peptide	At3g45660	.	.
	1001	Secondary Transporter	POT	The Proton-dependent Oligopeptide Transporter (POT) Family	2.A.17	.	nitrate	At3g21670	.	.
	1002	Secondary Transporter	POT	The Proton-dependent Oligopeptide Transporter (POT) Family	2.A.17	.	peptide	At3g45680	.	.
	1003	Secondary Transporter	POT	The Proton-dependent Oligopeptide Transporter (POT) Family	2.A.17	.	peptide	At3g16180	.	.
	1004	Secondary Transporter	POT	The Proton-dependent Oligopeptide Transporter (POT) Family	2.A.17	.	peptide	At3g45700	.	.
	1005	Secondary Transporter	POT	The Proton-dependent Oligopeptide Transporter (POT) Family	2.A.17	.	peptide	At3g45710	.	.
	1006	Secondary Transporter	POT	The Proton-dependent Oligopeptide Transporter (POT) Family	2.A.17	.	peptide	At3g47960	.	.
	1007	Secondary Transporter	POT	The Proton-dependent Oligopeptide Transporter (POT) Family	2.A.17	.	peptide	At3g45720	.	.
	1008	Secondary Transporter	POT	The Proton-dependent Oligopeptide Transporter (POT) Family	2.A.17	.	peptide	At3g45690	.	.
	1009	Secondary Transporter	POT	The Proton-dependent Oligopeptide Transporter (POT) Family	2.A.17	.	peptide	At4g21680	.	.
	1010	Secondary Transporter	POT	The Proton-dependent Oligopeptide Transporter (POT) Family	2.A.17	.	peptide	At5g46050	.	.
	1011	Secondary Transporter	POT	The Proton-dependent Oligopeptide Transporter (POT) Family	2.A.17	.	peptide	At5g28470	.	.
	1012	Secondary Transporter	POT	The Proton-dependent Oligopeptide Transporter (POT) Family	2.A.17	.	peptide	At5g01180	.	.
	1013	Secondary Transporter	POT	The Proton-dependent Oligopeptide Transporter (POT) Family	2.A.17	.	peptide	At5g19640	.	.
	1014	Secondary Transporter	POT	The Proton-dependent Oligopeptide Transporter (POT) Family	2.A.17	.	peptide	At5g62730	.	.
	1015	Secondary Transporter	POT	The Proton-dependent Oligopeptide Transporter (POT) Family	2.A.17	.	peptide	At5g46040	.	.
	1016	Secondary Transporter	POT	The Proton-dependent Oligopeptide Transporter (POT) Family	2.A.17	.	peptide	At5g11570	.	.
	1017	Secondary Transporter	POT	The Proton-dependent Oligopeptide Transporter (POT) Family	2.A.17	.	peptide	At5g62680	.	.
	1018	Secondary Transporter	POT	The Proton-dependent Oligopeptide Transporter (POT) Family	2.A.17	.	peptide	At5g13400	.	.
	1019	Secondary Transporter	POT	The Proton-dependent Oligopeptide Transporter (POT) Family	2.A.17	.	peptide	At5g14940	.	.
	1020	Secondary Transporter	POT	The Proton-dependent Oligopeptide Transporter (POT) Family	2.A.17	.	proton:peptide symporter	At3g53960	.	.
	1021	Secondary Transporter	POT	The Proton-dependent Oligopeptide Transporter (POT) Family	2.A.17	.	proton:peptide symporter	At3g54450	.	.
	1022	Secondary Transporter	RND	The Resistance-Nodulation-Cell Division (RND) Superfamily	2.A.6	.	drug efflux?	At1g42470	.	.
	1023	Secondary Transporter	RND	The Resistance-Nodulation-Cell Division (RND) Superfamily	2.A.6	.	drug efflux	At4g38350	.	.
	1024	Secondary Transporter	RND	The Resistance-Nodulation-Cell Division (RND) Superfamily	2.A.6	.	3-hydroxy-3-methylglutaryl(HMG)-CoA reductase	At1g76490	.	.
	1025	Secondary Transporter	RND	The Resistance-Nodulation-Cell Division (RND) Superfamily	2.A.6	.	3-hydroxy-3-methylglutaryl(HMG)-CoA reductase	At2g17370	.	.
	1026	Secondary Transporter	SSS	The Solute:Sodium Symporter (SSS) Family	2.A.21	.	urea	At5g45380	.	.
	1027	Secondary Transporter	SulP	The Sulfate Permease (SulP) Family	2.A.53	.	sulfate	At1g78000	.	.
	1028	Secondary Transporter	SulP	The Sulfate Permease (SulP) Family	2.A.53	.	sulfate	At1g23090	.	.
	1029	Secondary Transporter	SulP	The Sulfate Permease (SulP) Family	2.A.53	.	sulfate	At1g22150	.	.
	1030	Secondary Transporter	SulP	The Sulfate Permease (SulP) Family	2.A.53	.	sulfate	At1g77990	.	.
	1031	Secondary Transporter	SulP	The Sulfate Permease (SulP) Family	2.A.53	.	sulfate	At3g15990	.	.
	1032	Secondary Transporter	SulP	The Sulfate Permease (SulP) Family	2.A.53	.	sulfate	At3g12520	.	.
	1033	Secondary Transporter	SulP	The Sulfate Permease (SulP) Family	2.A.53	.	sulfate	At4g02700	.	.
	1034	Secondary Transporter	SulP	The Sulfate Permease (SulP) Family	2.A.53	.	sulfate	At4g08620	.	.
	1035	Secondary Transporter	SulP	The Sulfate Permease (SulP) Family	2.A.53	.	sulfate	At5g13550	.	.
	1036	Secondary Transporter	SulP	The Sulfate Permease (SulP) Family	2.A.53	.	sulfate	At5g19600	.	.
	1037	Secondary Transporter	SulP	The Sulfate Permease (SulP) Family	2.A.53	.	sulfate	At5g10180	.	.
	1038	Secondary Transporter	SulP	The Sulfate Permease (SulP) Family	2.A.53	.	sulfate	At1g80310	mito	.
	1039	Secondary Transporter	SulP	The Sulfate Permease (SulP) Family	2.A.53	.	sulfate	At2g25680	.	.
	1040	Secondary Transporter	SulP	The Sulfate Permease (SulP) Family	2.A.53	.	sulfate	At3g51895	.	.
	1041	Secondary Transporter	Tat	The Twin Arginine Targeting (Tat) Family	2.A.64	.	protein export(TatC/Hcf106/Tha4)	At5g28750	.	.
	1042	Secondary Transporter	Tat	The Twin Arginine Targeting (Tat) Family	2.A.64	.	protein export(TatC/Hcf106/Tha4)	At5g52440	.	.
	1043	Secondary Transporter	Tat	The Twin Arginine Targeting (Tat) Family	2.A.64	.	protein export(TatC/Hcf106/Tha4)	At2g01110	.	.
	1044	Secondary Transporter	TDT	The Telurite-resistance/Dicarboxylate Transporter (TDT) Family	2.A.16	.	tellurite?	At1g12480	.	.
	1045	Secondary Transporter	TDT	The Telurite-resistance/Dicarboxylate Transporter (TDT) Family	2.A.16	.	tellurite?	At1g62280	.	.
	1046	Secondary Transporter	TDT	The Telurite-resistance/Dicarboxylate Transporter (TDT) Family	2.A.16	.	tellurite?	At4g27970	.	.
	1047	Secondary Transporter	TDT	The Telurite-resistance/Dicarboxylate Transporter (TDT) Family	2.A.16	.	tellurite?	At5g24030	.	.
	1048	Secondary Transporter	Trk	The K+ Transporter (Trk) Family	2.A.38	.	potassium ion	At4g10310	.	.
	1049	Secondary Transporter	VIT	The Vacuolar Iron Transporter (VIT) Family	2.A.89	.	vacuolar ferrous ion uptake	At1g21140	.	.
	1050	Secondary Transporter	VIT	The Vacuolar Iron Transporter (VIT) Family	2.A.89	.	vacuolar ferrous ion uptake	At1g76800	.	.
	1051	Secondary Transporter	VIT	The Vacuolar Iron Transporter (VIT) Family	2.A.89	.	vacuolar ferrous ion uptake	At2g01770	.	.
	1052	Secondary Transporter	VIT	The Vacuolar Iron Transporter (VIT) Family	2.A.89	.	vacuolar ferrous ion uptake	At3g25190	.	.
	1053	Secondary Transporter	VIT	The Vacuolar Iron Transporter (VIT) Family	2.A.89	.	vacuolar ferrous ion uptake	At3g43630	.	.
	1054	Secondary Transporter	VIT	The Vacuolar Iron Transporter (VIT) Family	2.A.89	.	vacuolar ferrous ion uptake	At3g43660	.	.
	1055	Secondary Transporter	VIT	The Vacuolar Iron Transporter (VIT) Family	2.A.89	.	vacuolar ferrous ion uptake	At4g27860	.	.
	1056	Secondary Transporter	VIT	The Vacuolar Iron Transporter (VIT) Family	2.A.89	.	vacuolar ferrous ion uptake	At4g27870	.	.
	1057	Secondary Transporter	VIT	The Vacuolar Iron Transporter (VIT) Family	2.A.89	.	vacuolar ferrous ion uptake	At5g24290	.	.
	1058	Secondary Transporter	ZIP	The Zinc (Zn2+)-Iron (Fe2+) Permease (ZIP) Family	2.A.5	.	iron/zinc ion	At1g05300	.	.
	1059	Secondary Transporter	ZIP	The Zinc (Zn2+)-Iron (Fe2+) Permease (ZIP) Family	2.A.5	.	iron/zinc ion	At1g31260	.	.
	1060	Secondary Transporter	ZIP	The Zinc (Zn2+)-Iron (Fe2+) Permease (ZIP) Family	2.A.5	.	iron/zinc ion	At1g55910	.	.
	1061	Secondary Transporter	ZIP	The Zinc (Zn2+)-Iron (Fe2+) Permease (ZIP) Family	2.A.5	.	iron/zinc ion	At1g60960	.	.
	1062	Secondary Transporter	ZIP	The Zinc (Zn2+)-Iron (Fe2+) Permease (ZIP) Family	2.A.5	.	iron/zinc ion	At1g10970	mito	.
	1063	Secondary Transporter	ZIP	The Zinc (Zn2+)-Iron (Fe2+) Permease (ZIP) Family	2.A.5	.	iron/zinc ion	At2g32270	.	.
	1064	Secondary Transporter	ZIP	The Zinc (Zn2+)-Iron (Fe2+) Permease (ZIP) Family	2.A.5	.	iron/zinc ion	At2g30080	.	.
	1065	Secondary Transporter	ZIP	The Zinc (Zn2+)-Iron (Fe2+) Permease (ZIP) Family	2.A.5	.	zinc ion	At3g12750	.	.
	1066	Secondary Transporter	ZIP	The Zinc (Zn2+)-Iron (Fe2+) Permease (ZIP) Family	2.A.5	.	iron/zinc ion	At4g33020	.	.
	1067	Secondary Transporter	ZIP	The Zinc (Zn2+)-Iron (Fe2+) Permease (ZIP) Family	2.A.5	.	iron/zinc ion	At4g19680	.	.
	1068	Secondary Transporter	ZIP	The Zinc (Zn2+)-Iron (Fe2+) Permease (ZIP) Family	2.A.5	.	iron/zinc ion	At4g19690	.	.
	1069	Secondary Transporter	ZIP	The Zinc (Zn2+)-Iron (Fe2+) Permease (ZIP) Family	2.A.5	.	iron/zinc ion	At5g59520	.	.
	1070	Secondary Transporter	ZIP	The Zinc (Zn2+)-Iron (Fe2+) Permease (ZIP) Family	2.A.5	.	iron/zinc ion	At5g62160	.	.
	1071	Secondary Transporter	ZIP	The Zinc (Zn2+)-Iron (Fe2+) Permease (ZIP) Family	2.A.5	.	zinc ion (indole acetic acid-alanine resistance protein)	At1g68100	.	.
	1072	Secondary Transporter	ZIP	The Zinc (Zn2+)-Iron (Fe2+) Permease (ZIP) Family	2.A.5	.	zinc/iron ion	At2g04032	.	.
	1073	Secondary Transporter	ZIP	The Zinc (Zn2+)-Iron (Fe2+) Permease (ZIP) Family	2.A.5	.	zinc/iron ion	At3g08650	.	.
	1074	Secondary Transporter	ZIP	The Zinc (Zn2+)-Iron (Fe2+) Permease (ZIP) Family	2.A.5	.	zinc ion	At3g20870	.	.
	1075	Secondary Transporter	ZIP	The Zinc (Zn2+)-Iron (Fe2+) Permease (ZIP) Family	2.A.5	.	zinc/iron ion	At5g45105	.	.
	1076	Ion Channels	Amt	The Ammonia Transporter Channel (Amt) Family	1.A.11	.	ammonium ion	At1g64780	.	.
	1077	Ion Channels	Amt	The Ammonia Transporter Channel (Amt) Family	1.A.11	.	ammonium ion	At2g38290	.	.
	1078	Ion Channels	Amt	The Ammonia Transporter Channel (Amt) Family	1.A.11	.	ammonium ion	At3g24290	.	.
	1079	Ion Channels	Amt	The Ammonia Transporter Channel (Amt) Family	1.A.11	.	ammonium ion	At3g24300	.	.
	1080	Ion Channels	Amt	The Ammonia Transporter Channel (Amt) Family	1.A.11	.	ammonium ion	At4g28700	.	.
	1081	Ion Channels	Amt	The Ammonia Transporter Channel (Amt) Family	1.A.11	.	ammonium ion	At4g13510	.	.
	1082	Ion Channels	Annexin	The Annexin (Annexin) Family	1.A.31	.	Annexin A1	At1g35720	.	Yes
	1083	Ion Channels	Annexin	The Annexin (Annexin) Family	1.A.31	.	Annexin D7	At1g68090	.	.
	1084	Ion Channels	Annexin	The Annexin (Annexin) Family	1.A.31	.	Annexin D4	At2g38750	.	.
	1085	Ion Channels	Annexin	The Annexin (Annexin) Family	1.A.31	.	Annexin D3	At2g38760	.	.
	1086	Ion Channels	Annexin	The Annexin (Annexin) Family	1.A.31	.	Annexin D7	At5g10220	.	.
	1087	Ion Channels	Annexin	The Annexin (Annexin) Family	1.A.31	.	Annexin D7	At5g10230	.	Yes
	1088	Ion Channels	Annexin	The Annexin (Annexin) Family	1.A.31	.	Annexin	At5g12380	.	.
	1089	Ion Channels	Annexin	The Annexin (Annexin) Family	1.A.31	.	Annexin D2	At5g65020	.	.
	1090	Ion Channels	CLIC	The Intracellular Chloride Channel (CLIC) Family	1.A.12	.	intracellular chloride channel/dehydroascorbate reductase	At1g19550	.	.
	1091	Ion Channels	CLIC	The Intracellular Chloride Channel (CLIC) Family	1.A.12	.	intracellular chloride channel/dehydroascorbate reductase	At1g19570	mito	.
	1092	Ion Channels	CLIC	The Intracellular Chloride Channel (CLIC) Family	1.A.12	.	intracellular chloride channel/dehydroascorbate reductase	At1g75270	mito	Yes
	1093	Ion Channels	CLIC	The Intracellular Chloride Channel (CLIC) Family	1.A.12	.	intracellular chloride channel/dehydroascorbate reductase	At3g55040	.	.
	1094	Ion Channels	CLIC	The Intracellular Chloride Channel (CLIC) Family	1.A.12	.	intracellular chloride channel/dehydroascorbate reductase	At5g02780	.	.
	1095	Ion Channels	CLIC	The Intracellular Chloride Channel (CLIC) Family	1.A.12	.	intracellular chloride channel/dehydroascorbate reductase	At5g02790	.	.
	1096	Ion Channels	CLIC	The Intracellular Chloride Channel (CLIC) Family	1.A.12	.	intracellular chloride channel/dehydroascorbate reductase	At5g16710	mito	.
	1097	Ion Channels	CLIC	The Intracellular Chloride Channel (CLIC) Family	1.A.12	.	intracellular chloride channel/dehydroascorbate reductase	At5g36270	mito	.
	1098	Ion Channels	Ctr	The Copper Transporter (Ctr) Family	1.A.56	.	copper ion	At3g46900	.	.
	1099	Ion Channels	Ctr	The Copper Transporter (Ctr) Family	1.A.56	.	copper ion	At5g20650	.	.
	1100	Ion Channels	Ctr	The Copper Transporter (Ctr) Family	1.A.56	.	copper ion	At5g59030	.	.
	1101	Ion Channels	Ctr	The Copper Transporter (Ctr) Family	1.A.56	.	copper ion	At5g59040	.	.
	1102	Ion Channels	Ctr	The Copper Transporter (Ctr) Family	1.A.56	.	copper ion uptake	At2g26975	.	.
	1103	Ion Channels	Ctr	The Copper Transporter (Ctr) Family	1.A.56	.	copper ion uptake	At2g37925	.	.
	1104	Ion Channels	GIC	The Glutamate-gated Ion Channel (GIC) Family of Neurotransmitter Receptors	1.A.10	.	glutamate-gated ion channel	At1g05200	.	.
	1105	Ion Channels	GIC	The Glutamate-gated Ion Channel (GIC) Family of Neurotransmitter Receptors	1.A.10	.	glutamate-gated ion channel	At1g42540	.	.
	1106	Ion Channels	GIC	The Glutamate-gated Ion Channel (GIC) Family of Neurotransmitter Receptors	1.A.10	.	glutamate-gated ion channel	At2g32400	.	.
	1107	Ion Channels	GIC	The Glutamate-gated Ion Channel (GIC) Family of Neurotransmitter Receptors	1.A.10	.	glutamate-gated ion channel	At2g17260	.	.
	1108	Ion Channels	GIC	The Glutamate-gated Ion Channel (GIC) Family of Neurotransmitter Receptors	1.A.10	.	glutamate-gated ion channel	At2g24710	.	.
	1109	Ion Channels	GIC	The Glutamate-gated Ion Channel (GIC) Family of Neurotransmitter Receptors	1.A.10	.	glutamate-gated ion channel	At2g32390	.	.
	1110	Ion Channels	GIC	The Glutamate-gated Ion Channel (GIC) Family of Neurotransmitter Receptors	1.A.10	.	glutamate-gated ion channel	At2g29110	.	.
	1111	Ion Channels	GIC	The Glutamate-gated Ion Channel (GIC) Family of Neurotransmitter Receptors	1.A.10	.	glutamate-gated ion channel	At2g29100	.	.
	1112	Ion Channels	GIC	The Glutamate-gated Ion Channel (GIC) Family of Neurotransmitter Receptors	1.A.10	.	glutamate-gated ion channel	At2g29120	.	.
	1113	Ion Channels	GIC	The Glutamate-gated Ion Channel (GIC) Family of Neurotransmitter Receptors	1.A.10	.	glutamate-gated ion channel	At3g04110	.	.
	1114	Ion Channels	GIC	The Glutamate-gated Ion Channel (GIC) Family of Neurotransmitter Receptors	1.A.10	.	glutamate-gated ion channel	At3g51480	.	.
	1115	Ion Channels	GIC	The Glutamate-gated Ion Channel (GIC) Family of Neurotransmitter Receptors	1.A.10	.	glutamate-gated ion channel	At3g07520	.	.
	1116	Ion Channels	GIC	The Glutamate-gated Ion Channel (GIC) Family of Neurotransmitter Receptors	1.A.10	.	glutamate-gated ion channel	At4g35290	.	.
	1117	Ion Channels	GIC	The Glutamate-gated Ion Channel (GIC) Family of Neurotransmitter Receptors	1.A.10	.	glutamate-gated ion channel	At4g31710	.	.
	1118	Ion Channels	GIC	The Glutamate-gated Ion Channel (GIC) Family of Neurotransmitter Receptors	1.A.10	.	glutamate-gated ion channel	At5g27100	.	.
	1119	Ion Channels	GIC	The Glutamate-gated Ion Channel (GIC) Family of Neurotransmitter Receptors	1.A.10	.	glutamate-gated ion channel	At5g48400	.	.
	1120	Ion Channels	GIC	The Glutamate-gated Ion Channel (GIC) Family of Neurotransmitter Receptors	1.A.10	.	glutamate-gated ion channel	At5g48410	.	.
	1121	Ion Channels	GIC	The Glutamate-gated Ion Channel (GIC) Family of Neurotransmitter Receptors	1.A.10	.	glutamate-gated ion channel	At5g11180	.	.
	1122	Ion Channels	GIC	The Glutamate-gated Ion Channel (GIC) Family of Neurotransmitter Receptors	1.A.10	.	glutamate-gated ion channel	At5g11210	.	.
	1123	Ion Channels	GIC	The Glutamate-gated Ion Channel (GIC) Family of Neurotransmitter Receptors	1.A.10	.	glutamate gated ion channel	At2g24720	.	.
	1124	Ion Channels	ICln	The Nucleotide-sensitive Anion-selective Channel; ICln (ICln) Family	1.A.47	.	anion	At5g62290	mito	.
	1125	Ion Channels	MIP	The Major Intrinsic Protein (MIP) Family	1.A.8	.	water channel	At1g01620	.	.
	1126	Ion Channels	MIP	The Major Intrinsic Protein (MIP) Family	1.A.8	.	water channel	At1g52180	.	.
	1127	Ion Channels	MIP	The Major Intrinsic Protein (MIP) Family	1.A.8	.	water channel	At1g17810	.	.
	1128	Ion Channels	MIP	The Major Intrinsic Protein (MIP) Family	1.A.8	.	water channel	At1g80760	.	.
	1129	Ion Channels	MIP	The Major Intrinsic Protein (MIP) Family	1.A.8	.	water channel	At1g73190	.	.
	1130	Ion Channels	MIP	The Major Intrinsic Protein (MIP) Family	1.A.8	.	water channel	At2g16850	.	.
	1131	Ion Channels	MIP	The Major Intrinsic Protein (MIP) Family	1.A.8	.	water channel	At2g36830	.	Yes
	1132	Ion Channels	MIP	The Major Intrinsic Protein (MIP) Family	1.A.8	.	water channel	At2g37170	.	Yes
	1133	Ion Channels	MIP	The Major Intrinsic Protein (MIP) Family	1.A.8	.	water channel	At2g37180	.	.
	1134	Ion Channels	MIP	The Major Intrinsic Protein (MIP) Family	1.A.8	.	water channel	At2g34390	.	.
	1135	Ion Channels	MIP	The Major Intrinsic Protein (MIP) Family	1.A.8	.	water channel	At2g39010	.	.
	1136	Ion Channels	MIP	The Major Intrinsic Protein (MIP) Family	1.A.8	.	water channel	At2g45960	.	.
	1137	Ion Channels	MIP	The Major Intrinsic Protein (MIP) Family	1.A.8	.	water channel	At2g21020	missing	.
	1138	Ion Channels	MIP	The Major Intrinsic Protein (MIP) Family	1.A.8	.	water channel	At2g25810	mito	.
	1139	Ion Channels	MIP	The Major Intrinsic Protein (MIP) Family	1.A.8	.	water channel	At2g29870	.	.
	1140	Ion Channels	MIP	The Major Intrinsic Protein (MIP) Family	1.A.8	.	water channel	At3g53420	.	.
	1141	Ion Channels	MIP	The Major Intrinsic Protein (MIP) Family	1.A.8	.	water channel	At3g54820	.	.
	1142	Ion Channels	MIP	The Major Intrinsic Protein (MIP) Family	1.A.8	.	water channel	At3g16240	mito	Yes
	1143	Ion Channels	MIP	The Major Intrinsic Protein (MIP) Family	1.A.8	.	water channel	At3g06100	.	.
	1144	Ion Channels	MIP	The Major Intrinsic Protein (MIP) Family	1.A.8	.	water channel	At3g04090	.	.
	1145	Ion Channels	MIP	The Major Intrinsic Protein (MIP) Family	1.A.8	.	water channel	At3g61430	.	.
	1146	Ion Channels	MIP	The Major Intrinsic Protein (MIP) Family	1.A.8	.	water channel	At3g47440	.	Yes
	1147	Ion Channels	MIP	The Major Intrinsic Protein (MIP) Family	1.A.8	.	water channel	At3g56950	.	.
	1148	Ion Channels	MIP	The Major Intrinsic Protein (MIP) Family	1.A.8	.	water channel	At3g26520	.	.
	1149	Ion Channels	MIP	The Major Intrinsic Protein (MIP) Family	1.A.8	.	water channel	At4g01470	.	.
	1150	Ion Channels	MIP	The Major Intrinsic Protein (MIP) Family	1.A.8	.	water channel	At4g17340	mito	.
	1151	Ion Channels	MIP	The Major Intrinsic Protein (MIP) Family	1.A.8	.	water channel	At4g19030	.	.
	1152	Ion Channels	MIP	The Major Intrinsic Protein (MIP) Family	1.A.8	.	water channel	At4g18910	.	.
	1153	Ion Channels	MIP	The Major Intrinsic Protein (MIP) Family	1.A.8	.	water channel	At4g10380	.	.
	1154	Ion Channels	MIP	The Major Intrinsic Protein (MIP) Family	1.A.8	.	water channel	At4g35100	.	Yes
	1155	Ion Channels	MIP	The Major Intrinsic Protein (MIP) Family	1.A.8	.	water channel	At4g23400	.	.
	1156	Ion Channels	MIP	The Major Intrinsic Protein (MIP) Family	1.A.8	.	water channel	At4g00430	.	Yes
	1157	Ion Channels	MIP	The Major Intrinsic Protein (MIP) Family	1.A.8	.	water channel	At5g37820	.	.
	1158	Ion Channels	MIP	The Major Intrinsic Protein (MIP) Family	1.A.8	.	water channel	At5g60660	.	.
	1159	Ion Channels	MIP	The Major Intrinsic Protein (MIP) Family	1.A.8	.	water channel	At5g47450	mito	.
	1160	Ion Channels	MIP	The Major Intrinsic Protein (MIP) Family	1.A.8	.	water channel	At5g18290	.	.
	1161	Ion Channels	MIP	The Major Intrinsic Protein (MIP) Family	1.A.8	.	water channel	At5g37810	.	.
	1162	Ion Channels	MIP	The Major Intrinsic Protein (MIP) Family	1.A.8	.	water channel	At1g31885	.	.
	1163	Ion Channels	MIP	The Major Intrinsic Protein (MIP) Family	1.A.8	.	water channel	At2g16835	.	.
	1164	Ion Channels	MIT	The CorA Metal Ion Transporter (MIT) Family	1.A.35	.	magnesium ion	At2g04305	.	.
	1165	Ion Channels	MIT	The CorA Metal Ion Transporter (MIT) Family	1.A.35	.	magnesium ion	At5g64560	.	.
	1166	Ion Channels	MIT	The CorA Metal Ion Transporter (MIT) Family	1.A.35	.	magnesium ion	At5g09690	.	.
	1167	Ion Channels	MIT	The CorA Metal Ion Transporter (MIT) Family	1.A.35	.	magnesium ion	At1g16010	.	.
	1168	Ion Channels	MIT	The CorA Metal Ion Transporter (MIT) Family	1.A.35	.	magnesium ion	At3g58970	mito	.
	1169	Ion Channels	MIT	The CorA Metal Ion Transporter (MIT) Family	1.A.35	.	magnesium ion	At3g19640	.	.
	1170	Ion Channels	MIT	The CorA Metal Ion Transporter (MIT) Family	1.A.35	.	magnesium ion	At1g80900	.	.
	1171	Ion Channels	MIT	The CorA Metal Ion Transporter (MIT) Family	1.A.35	.	magnesium ion	At2g03620	.	.
	1172	Ion Channels	MIT	The CorA Metal Ion Transporter (MIT) Family	1.A.35	.	magnesium ion	At4g28580	.	.
	1173	Ion Channels	MIT	The CorA Metal Ion Transporter (MIT) Family	1.A.35	.	magnesium ion	At5g09720	mito	.
	1174	Ion Channels	MIT	The CorA Metal Ion Transporter (MIT) Family	1.A.35	.	magnesium ion	At5g22830	.	.
	1175	Ion Channels	MIT	The CorA Metal Ion Transporter (MIT) Family	1.A.35	.	magnesium ion	At5g09710	.	.
	1176	Ion Channels	MscS	The Small Conductance Mechanosensitive Ion Channel (MscS) Family	1.A.23	.	small-conductance mechanosensitive ion channel	At1g53470	.	.
	1177	Ion Channels	MscS	The Small Conductance Mechanosensitive Ion Channel (MscS) Family	1.A.23	.	small-conductance mechanosensitive ion channel	At1g58200	.	.
	1178	Ion Channels	MscS	The Small Conductance Mechanosensitive Ion Channel (MscS) Family	1.A.23	.	small-conductance mechanosensitive ion channel	At1g78610	.	.
	1179	Ion Channels	MscS	The Small Conductance Mechanosensitive Ion Channel (MscS) Family	1.A.23	.	small-conductance mechanosensitive ion channel	At2g17000	.	.
	1180	Ion Channels	MscS	The Small Conductance Mechanosensitive Ion Channel (MscS) Family	1.A.23	.	small-conductance mechanosensitive ion channel	At2g17010	.	.
	1181	Ion Channels	MscS	The Small Conductance Mechanosensitive Ion Channel (MscS) Family	1.A.23	.	small-conductance mechanosensitive ion channel	At3g14810	.	.
	1182	Ion Channels	MscS	The Small Conductance Mechanosensitive Ion Channel (MscS) Family	1.A.23	.	small-conductance mechanosensitive ion channel	At5g12080	.	.
	1183	Ion Channels	MscS	The Small Conductance Mechanosensitive Ion Channel (MscS) Family	1.A.23	.	small-conductance mechanosensitive ion channel	At5g19520	.	.
	1184	Ion Channels	MscS	The Small Conductance Mechanosensitive Ion Channel (MscS) Family	1.A.23	.	small-conductance mechanosensitive ion channel	At1g49260	mito	.
	1185	Ion Channels	MscS	The Small Conductance Mechanosensitive Ion Channel (MscS) Family	1.A.23	.	small-conductance mechanosensitive ion channel	At4g00290	mito	Yes
	1186	Ion Channels	MscS	The Small Conductance Mechanosensitive Ion Channel (MscS) Family	1.A.23	.	small-conductance mechanosensitive ion channel	At5g10490	.	.
	1187	Ion Channels	NSCC2	The Non-selective Cation Channel-2 (NSCC2) Family	1.A.15	.	translocation protein Sec62 homolog	At3g20920	mito	.
	1188	Ion Channels	Presenilin	The Presenilin ER Ca2+ Leak Channel (Presenilin) Family	1.A.54	.	Presenilin calcium ion leak channel	At1g08700	.	.
	1189	Ion Channels	Presenilin	The Presenilin ER Ca2+ Leak Channel (Presenilin) Family	1.A.54	.	Presenilin calcium ion leak channel	At2g29900	.	.
	1190	Ion Channels	Tic110	The Chloroplast Envelope Anion Channel-forming Tic110 (Tic110) Family	1.A.18	.	anion (Tic110 homolog)	At1g06950	.	Yes
	1191	Ion Channels	VIC	The Voltage-gated Ion Channel (VIC) Superfamily	1.A.1	.	cyclic nucleotide gated ion channel	At1g19780	.	.
	1192	Ion Channels	VIC	The Voltage-gated Ion Channel (VIC) Superfamily	1.A.1	.	cyclic nucleotide gated ion channel	At1g01340	mito	.
	1193	Ion Channels	VIC	The Voltage-gated Ion Channel (VIC) Superfamily	1.A.1	.	cyclic nucleotide gated ion channel	At1g15990	.	.
	1194	Ion Channels	VIC	The Voltage-gated Ion Channel (VIC) Superfamily	1.A.1	.	potassium ion	At1g02510	.	.
	1195	Ion Channels	VIC	The Voltage-gated Ion Channel (VIC) Superfamily	1.A.1	.	cyclic nucleotide gated ion channel	At2g46430	.	.
	1196	Ion Channels	VIC	The Voltage-gated Ion Channel (VIC) Superfamily	1.A.1	.	cyclic nucleotide gated ion channel	At2g46440	.	.
	1197	Ion Channels	VIC	The Voltage-gated Ion Channel (VIC) Superfamily	1.A.1	.	cyclic nucleotide gated ion channel	At2g46450	.	.
	1198	Ion Channels	VIC	The Voltage-gated Ion Channel (VIC) Superfamily	1.A.1	.	cyclic nucleotide gated ion channel	At2g23980	.	.
	1199	Ion Channels	VIC	The Voltage-gated Ion Channel (VIC) Superfamily	1.A.1	.	cyclic nucleotide gated ion channel	At2g24610	.	.
	1200	Ion Channels	VIC	The Voltage-gated Ion Channel (VIC) Superfamily	1.A.1	.	potassium ion	At2g26650	.	.
	1201	Ion Channels	VIC	The Voltage-gated Ion Channel (VIC) Superfamily	1.A.1	.	cyclic nucleotide gated ion channel	At2g28260	.	.
	1202	Ion Channels	VIC	The Voltage-gated Ion Channel (VIC) Superfamily	1.A.1	.	potassium ion	At2g25600	.	.
	1203	Ion Channels	VIC	The Voltage-gated Ion Channel (VIC) Superfamily	1.A.1	.	cyclic nucleotide gated ion channel	At3g17690	.	.
	1204	Ion Channels	VIC	The Voltage-gated Ion Channel (VIC) Superfamily	1.A.1	.	potassium ion	At3g17700	.	.
	1205	Ion Channels	VIC	The Voltage-gated Ion Channel (VIC) Superfamily	1.A.1	.	potassium ion	At3g02850	.	.
	1206	Ion Channels	VIC	The Voltage-gated Ion Channel (VIC) Superfamily	1.A.1	.	cyclic nucleotide gated ion channel	At3g48010	.	.
	1207	Ion Channels	VIC	The Voltage-gated Ion Channel (VIC) Superfamily	1.A.1	.	calcium ion	At4g03560	.	.
	1208	Ion Channels	VIC	The Voltage-gated Ion Channel (VIC) Superfamily	1.A.1	.	potassium ion	At4g18160	.	.
	1209	Ion Channels	VIC	The Voltage-gated Ion Channel (VIC) Superfamily	1.A.1	.	potassium ion	At4g01840	.	.
	1210	Ion Channels	VIC	The Voltage-gated Ion Channel (VIC) Superfamily	1.A.1	.	cyclic nucleotide gated ion channel	At4g30360	.	.
	1211	Ion Channels	VIC	The Voltage-gated Ion Channel (VIC) Superfamily	1.A.1	.	potassium ion	At4g18290	.	.
	1212	Ion Channels	VIC	The Voltage-gated Ion Channel (VIC) Superfamily	1.A.1	.	potassium ion	At4g22200	.	.
	1213	Ion Channels	VIC	The Voltage-gated Ion Channel (VIC) Superfamily	1.A.1	.	cyclic nucleotide gated ion channel	At4g30560	.	.
	1214	Ion Channels	VIC	The Voltage-gated Ion Channel (VIC) Superfamily	1.A.1	.	cyclic nucleotide gated ion channel	At4g01010	.	.
	1215	Ion Channels	VIC	The Voltage-gated Ion Channel (VIC) Superfamily	1.A.1	.	potassium ion	At4g32500	.	.
	1216	Ion Channels	VIC	The Voltage-gated Ion Channel (VIC) Superfamily	1.A.1	.	potassium ion	At4g32650	.	.
	1217	Ion Channels	VIC	The Voltage-gated Ion Channel (VIC) Superfamily	1.A.1	.	cyclic nucleotide gated ion channel	At5g57940	.	.
	1218	Ion Channels	VIC	The Voltage-gated Ion Channel (VIC) Superfamily	1.A.1	.	cyclic nucleotide gated ion channel	At5g15410	.	.
	1219	Ion Channels	VIC	The Voltage-gated Ion Channel (VIC) Superfamily	1.A.1	.	potassium ion	At5g37500	.	.
	1220	Ion Channels	VIC	The Voltage-gated Ion Channel (VIC) Superfamily	1.A.1	.	potassium ion	At5g46370	.	.
	1221	Ion Channels	VIC	The Voltage-gated Ion Channel (VIC) Superfamily	1.A.1	.	potassium ion	At5g55630	.	.
	1222	Ion Channels	VIC	The Voltage-gated Ion Channel (VIC) Superfamily	1.A.1	.	potassium ion	At5g46240	.	.
	1223	Ion Channels	VIC	The Voltage-gated Ion Channel (VIC) Superfamily	1.A.1	.	cyclic nucleotide gated ion channel	At5g53130	.	.
	1224	Ion Channels	VIC	The Voltage-gated Ion Channel (VIC) Superfamily	1.A.1	.	cyclic nucleotide gated ion channel	At5g54250	.	.
	1225	Ion Channels	VIC	The Voltage-gated Ion Channel (VIC) Superfamily	1.A.1	.	cyclic nucleotide gated ion channel	At5g14870	.	.
	1226	Ion Channels	VIC	The Voltage-gated Ion Channel (VIC) Superfamily	1.A.1	.	calcium-activated outward-rectifying potassium channel	At5g46360	.	.
	1227	Unclassified	FP	The Ferroportin (FP) Family	9.A.23	.	iron ion	At2g38460	.	.
	1228	Unclassified	FP	The Ferroportin (FP) Family	9.A.23	.	iron ion	At5g03570	.	.
	1229	Unclassified	HCC	The HlyC/CorC (HCC) Family	9.A.40	.	heavy metal ion	At1g03270	.	.
	1230	Unclassified	HCC	The HlyC/CorC (HCC) Family	9.A.40	.	heavy metal ion	At1g47330	.	.
	1231	Unclassified	HCC	The HlyC/CorC (HCC) Family	9.A.40	.	heavy metal ion	At1g55930	mito	.
	1232	Unclassified	HCC	The HlyC/CorC (HCC) Family	9.A.40	.	heavy metal ion	At2g14520	.	.
	1233	Unclassified	HCC	The HlyC/CorC (HCC) Family	9.A.40	.	heavy metal ion	At3g13070	mito	.
	1234	Unclassified	HCC	The HlyC/CorC (HCC) Family	9.A.40	.	heavy metal ion	At4g14230	.	.
	1235	Unclassified	HCC	The HlyC/CorC (HCC) Family	9.A.40	.	heavy metal ion	At4g14240	.	.
	1236	Unclassified	HCC	The HlyC/CorC (HCC) Family	9.A.40	.	heavy metal ion	At4g33700	.	.
	1237	Unclassified	HCC	The HlyC/CorC (HCC) Family	9.A.40	.	heavy metal ion	At5g52790	.	.
	1238	Unclassified	ILT	The Iron/Lead Transporter (ILT) Superfamily	9.A.10	.	iron ion	At4g39830	.	.
	1239	Unclassified	ILT	The Iron/Lead Transporter (ILT) Superfamily	9.A.10	.	iron ion	At5g01040	.	.
	1240	Unclassified	ILT	The Iron/Lead Transporter (ILT) Superfamily	9.A.10	.	iron ion	At5g01050	.	.
	1241	Unclassified	ILT	The Iron/Lead Transporter (ILT) Superfamily	9.A.10	.	iron ion	At5g01190	.	.
	1242	Unclassified	ILT	The Iron/Lead Transporter (ILT) Superfamily	9.A.10	.	iron ion	At5g03260	.	.
	1243	Unclassified	ILT	The Iron/Lead Transporter (ILT) Superfamily	9.A.10	.	iron ion	At5g05390	.	.
	1244	Unclassified	ILT	The Iron/Lead Transporter (ILT) Superfamily	9.A.10	.	iron ion	At5g07130	.	.
	1245	Unclassified	ILT	The Iron/Lead Transporter (ILT) Superfamily	9.A.10	.	iron ion	At5g09360	.	.
	1246	Unclassified	ILT	The Iron/Lead Transporter (ILT) Superfamily	9.A.10	.	iron ion	At5g21100	.	.
	1247	Unclassified	ILT	The Iron/Lead Transporter (ILT) Superfamily	9.A.10	.	iron ion	At5g21105	.	.
	1248	Unclassified	ILT	The Iron/Lead Transporter (ILT) Superfamily	9.A.10	.	iron ion	At5g48100	.	.
	1249	Unclassified	ILT	The Iron/Lead Transporter (ILT) Superfamily	9.A.10	.	iron ion	At5g48450	.	.
	1250	Unclassified	ILT	The Iron/Lead Transporter (ILT) Superfamily	9.A.10	.	iron ion	At5g51480	.	.
	1251	Unclassified	ILT	The Iron/Lead Transporter (ILT) Superfamily	9.A.10	.	iron ion	At5g58910	.	.
	1252	Unclassified	ILT	The Iron/Lead Transporter (ILT) Superfamily	9.A.10	.	iron ion	At5g60020	.	.
	1253	Unclassified	ILT	The Iron/Lead Transporter (ILT) Superfamily	9.A.10	.	iron ion	At5g66920	.	.
	1254	Unclassified	MagT1	The Magnesium Transporter1 (MagT1) Family	9.A.45	.	magnesium ion	At1g11560	.	.
	1255	Unclassified	MagT1	The Magnesium Transporter1 (MagT1) Family	9.A.45	.	magnesium ion	At1g61790	.	.
	1256	Unclassified	NIPA	The NIPA Mg2+ Uptake Permease (NIPA) Family	9.A.35	.	magnesium ion uptake?	At1g34470	.	.
	1257	Unclassified	NIPA	The NIPA Mg2+ Uptake Permease (NIPA) Family	9.A.35	.	magnesium ion uptake?	At1g71900	.	.
	1258	Unclassified	NIPA	The NIPA Mg2+ Uptake Permease (NIPA) Family	9.A.35	.	magnesium ion uptake	At2g21120	.	.
	1259	Unclassified	NIPA	The NIPA Mg2+ Uptake Permease (NIPA) Family	9.A.35	.	magnesium ion uptake	At3g23870	.	.
	1260	Unclassified	NIPA	The NIPA Mg2+ Uptake Permease (NIPA) Family	9.A.35	.	magnesium ion uptake	At3g26670	.	.
	1261	Unclassified	NIPA	The NIPA Mg2+ Uptake Permease (NIPA) Family	9.A.35	.	magnesium ion uptake	At4g09640	.	.
	1262	Unclassified	NIPA	The NIPA Mg2+ Uptake Permease (NIPA) Family	9.A.35	.	magnesium ion uptake	At4g13800	.	.
	1263	Unclassified	NIPA	The NIPA Mg2+ Uptake Permease (NIPA) Family	9.A.35	.	magnesium ion uptake	At4g38730	.	.
	1264	Unclassified	PPI	The Peroxisomal Protein Importer (PPI) Family	9.A.5	.	peroxisomal protein import (Pex2/Pex12)	At1g79810	.	.
	1265	Unclassified	PPI	The Peroxisomal Protein Importer (PPI) Family	9.A.5	.	peroxisomal protein import (Pex10)	At2g26350	.	.
	1266	Unclassified	PPI	The Peroxisomal Protein Importer (PPI) Family	9.A.5	.	peroxisomal protein import (Pex12)	At3g04460	.	.
	1267	Unclassified	PPI2	The Integral Membrane Peroxisomal Protein Importer-2 (PPI2) Family	9.A.17	.	peroxisomal protein import (Pex3)	At1g48635	mito	.
	1268	Unclassified	PPI2	The Integral Membrane Peroxisomal Protein Importer-2 (PPI2) Family	9.A.17	.	peroxisomal protein import (Pex16)	At2g45690	.	.
	1269	Unclassified	PPI2	The Integral Membrane Peroxisomal Protein Importer-2 (PPI2) Family	9.A.17	.	peroxisomal protein import (Pex19)	At3g03490	.	.
	1270	Unclassified	PPI2	The Integral Membrane Peroxisomal Protein Importer-2 (PPI2) Family	9.A.17	.	peroxisomal protein import (Pex3)	At3g18160	.	.
	1271	Unclassified	PPI2	The Integral Membrane Peroxisomal Protein Importer-2 (PPI2) Family	9.A.17	.	peroxisomal protein import (Pex19)	At5g17550	.	.
	1272	Unclassified	TerC	The Tellurium Ion Resistance (TerC) Family	9.A.30	.	tellurium ion efflux	At5g12130	.	.
	1273	Unclassified	TSUP	The Putative 4-Toluene Sulfonate Uptake Permease (TSUP) Family	9.A.29	.	Unclassified	At1g61740	.	.
	1274	Unclassified	TSUP	The Putative 4-Toluene Sulfonate Uptake Permease (TSUP) Family	9.A.29	.	Unclassified	At2g25737	mito	.
	1275	Unclassified	TSUP	The Putative 4-Toluene Sulfonate Uptake Permease (TSUP) Family	9.A.29	.	Unclassified	At4g21250	mito	.
	1276	Unclassified	YggT	The YggT or Fanciful K+ Uptake-B (FkuB; YggT) Family	9.A.4	.	potassium ion uptake?	At3g07430	mito	.
	1277	Unclassified	YggT	The YggT or Fanciful K+ Uptake-B (FkuB; YggT) Family	9.A.4	.	potassium ion uptake?	At4g27990	.	.
	1278	Unclassified	YggT	The YggT or Fanciful K+ Uptake-B (FkuB; YggT) Family	9.A.4	.	potassium ion uptake?	At5g21920	.	.
	1279	Unclassified	YggT	The YggT or Fanciful K+ Uptake-B (FkuB; YggT) Family	9.A.4	.	potassium ion uptake?	At5g36120	.	.
	1	ATP-Dependent	ABC	The ATP-binding Cassette (ABC) Superfamily	3.A.1	ABC	cobalt ion	LOC_Os01g56400	mito	.
	2	ATP-Dependent	ABC	The ATP-binding Cassette (ABC) Superfamily	3.A.1	ABC	multidrug?	LOC_Os02g01820	.	.
	3	ATP-Dependent	ABC	The ATP-binding Cassette (ABC) Superfamily	3.A.1	ABC	Unclassified	LOC_Os02g56550	.	.
	4	ATP-Dependent	ABC	The ATP-binding Cassette (ABC) Superfamily	3.A.1	ABC	Unclassified	LOC_Os03g20170	.	.
	5	ATP-Dependent	ABC	The ATP-binding Cassette (ABC) Superfamily	3.A.1	ABC	? (Fe-S assembly/SufBCD system)	LOC_Os03g21490	.	.
	6	ATP-Dependent	ABC	The ATP-binding Cassette (ABC) Superfamily	3.A.1	ABC	Unclassified	LOC_Os03g46740	.	.
	7	ATP-Dependent	ABC	The ATP-binding Cassette (ABC) Superfamily	3.A.1	ABC	heme?	LOC_Os04g53550	.	.
	8	ATP-Dependent	ABC	The ATP-binding Cassette (ABC) Superfamily	3.A.1	ABC	phosphate/multidrug?	LOC_Os06g48060	mito	.
	9	ATP-Dependent	ABC	The ATP-binding Cassette (ABC) Superfamily	3.A.1	ABC	Unclassified	LOC_Os07g04660	.	.
	10	ATP-Dependent	ABC	The ATP-binding Cassette (ABC) Superfamily	3.A.1	ABC	cobalt ion	LOC_Os11g29850	.	.
	11	ATP-Dependent	ABC	The ATP-binding Cassette (ABC) Superfamily	3.A.1	ABC	? (Uup homolog/duplicated ATPase)	LOC_Os11g39020	.	.
	12	ATP-Dependent	ABC	The ATP-binding Cassette (ABC) Superfamily	3.A.1	ABCA	Unclassified	LOC_Os06g38950	.	.
	13	ATP-Dependent	ABC	The ATP-binding Cassette (ABC) Superfamily	3.A.1	ABCA	Unclassified	LOC_Os08g30740	.	.
	14	ATP-Dependent	ABC	The ATP-binding Cassette (ABC) Superfamily	3.A.1	ABCA	Unclassified	LOC_Os08g30770	.	.
	15	ATP-Dependent	ABC	The ATP-binding Cassette (ABC) Superfamily	3.A.1	ABCA	Unclassified	LOC_Os08g30780	.	.
	16	ATP-Dependent	ABC	The ATP-binding Cassette (ABC) Superfamily	3.A.1	ABCA	Unclassified	LOC_Os09g19680	missing	.
	17	ATP-Dependent	ABC	The ATP-binding Cassette (ABC) Superfamily	3.A.1	ABCB	multidrug (P-glycoprotein homolog) (ABCB/MDR-type)	LOC_Os01g18670	.	.
	18	ATP-Dependent	ABC	The ATP-binding Cassette (ABC) Superfamily	3.A.1	ABCB	multidrug (P-glycoprotein homolog) (ABCB/MDR-type)	LOC_Os01g29870	.	.
	19	ATP-Dependent	ABC	The ATP-binding Cassette (ABC) Superfamily	3.A.1	ABCB	multidrug (P-glycoprotein homolog) (ABCB/MDR-type)	LOC_Os01g34970	.	.
	20	ATP-Dependent	ABC	The ATP-binding Cassette (ABC) Superfamily	3.A.1	ABCB	multidrug (P-glycoprotein homolog) (ABCB/MDR-type)	LOC_Os01g35030	.	.
	21	ATP-Dependent	ABC	The ATP-binding Cassette (ABC) Superfamily	3.A.1	ABCB	multidrug (P-glycoprotein homolog) (ABCB/MDR-type)	LOC_Os01g50080	mito	.
	22	ATP-Dependent	ABC	The ATP-binding Cassette (ABC) Superfamily	3.A.1	ABC	Unclassified	LOC_Os01g50070	.	.
	23	ATP-Dependent	ABC	The ATP-binding Cassette (ABC) Superfamily	3.A.1	ABCB	multidrug (P-glycoprotein homolog) (ABCB/MDR-type)	LOC_Os01g50100	.	.
	24	ATP-Dependent	ABC	The ATP-binding Cassette (ABC) Superfamily	3.A.1	ABCB	multidrug (P-glycoprotein homolog) (ABCB/MDR-type)	LOC_Os01g50160	.	.
	25	ATP-Dependent	ABC	The ATP-binding Cassette (ABC) Superfamily	3.A.1	ABCB	multidrug (P-glycoprotein homolog) (ABCB/MDR-type)	LOC_Os01g52550	.	.
	26	ATP-Dependent	ABC	The ATP-binding Cassette (ABC) Superfamily	3.A.1	ABCB	half-ABC transporter (TAP-like protein)	LOC_Os01g68330	.	.
	27	ATP-Dependent	ABC	The ATP-binding Cassette (ABC) Superfamily	3.A.1	ABCB	multidrug (P-glycoprotein homolog) (ABCB/MDR-type)	LOC_Os01g74470	mito	.
	28	ATP-Dependent	ABC	The ATP-binding Cassette (ABC) Superfamily	3.A.1	ABCB	Unclassified	LOC_Os01g11946	.	.
	29	ATP-Dependent	ABC	The ATP-binding Cassette (ABC) Superfamily	3.A.1	ABCB	multidrug (P-glycoprotein homolog) (ABCB/MDR-type)	LOC_Os02g09720	.	.
	30	ATP-Dependent	ABC	The ATP-binding Cassette (ABC) Superfamily	3.A.1	ABCB	multidrug (P-glycoprotein homolog) (ABCB/MDR-type)	LOC_Os02g21750	mito	.
	31	ATP-Dependent	ABC	The ATP-binding Cassette (ABC) Superfamily	3.A.1	ABCB	multidrug (P-glycoprotein homolog) (ABCB/MDR-type)	LOC_Os02g46680	.	.
	32	ATP-Dependent	ABC	The ATP-binding Cassette (ABC) Superfamily	3.A.1	ABCB	multidrug (P-glycoprotein homolog) (ABCB/MDR-type)	LOC_Os03g08380	.	.
	33	ATP-Dependent	ABC	The ATP-binding Cassette (ABC) Superfamily	3.A.1	ABCB	multidrug (P-glycoprotein homolog) (ABCB/MDR-type)	LOC_Os03g17180	.	.
	34	ATP-Dependent	ABC	The ATP-binding Cassette (ABC) Superfamily	3.A.1	ABCB	multidrug (P-glycoprotein homolog) (ABCB/MDR-type)	LOC_Os03g54790	mito	.
	35	ATP-Dependent	ABC	The ATP-binding Cassette (ABC) Superfamily	3.A.1	ABCB	multidrug (P-glycoprotein homolog) (ABCB/MDR-type)	LOC_Os04g38570	.	.
	36	ATP-Dependent	ABC	The ATP-binding Cassette (ABC) Superfamily	3.A.1	ABCB	multidrug (P-glycoprotein homolog) (ABCB/MDR-type)	LOC_Os04g40570	.	.
	37	ATP-Dependent	ABC	The ATP-binding Cassette (ABC) Superfamily	3.A.1	ABCB	multidrug (P-glycoprotein homolog) (ABCB/MDR-type)	LOC_Os04g54930	.	.
	38	ATP-Dependent	ABC	The ATP-binding Cassette (ABC) Superfamily	3.A.1	ABCB	multidrug (P-glycoprotein homolog) (ABCB/MDR-type)	LOC_Os05g04600	mito	.
	39	ATP-Dependent	ABC	The ATP-binding Cassette (ABC) Superfamily	3.A.1	ABCB	multidrug (P-glycoprotein homolog) (ABCB/MDR-type)	LOC_Os05g47490	.	.
	40	ATP-Dependent	ABC	The ATP-binding Cassette (ABC) Superfamily	3.A.1	ABCB	multidrug (P-glycoprotein homolog) (ABCB/MDR-type)	LOC_Os05g47500	.	.
	41	ATP-Dependent	ABC	The ATP-binding Cassette (ABC) Superfamily	3.A.1	ABCB	multidrug (P-glycoprotein homolog) (ABCB/MDR-type)	LOC_Os05g04610	.	.
	42	ATP-Dependent	ABC	The ATP-binding Cassette (ABC) Superfamily	3.A.1	ABCB	mitochondrial half-ABC transporter (ABCB)	LOC_Os06g03770	.	.
	43	ATP-Dependent	ABC	The ATP-binding Cassette (ABC) Superfamily	3.A.1	ABCB	mitochondrial half-ABC transporter (ABCB)	LOC_Os07g28090	.	.
	44	ATP-Dependent	ABC	The ATP-binding Cassette (ABC) Superfamily	3.A.1	ABCB	multidrug (P-glycoprotein homolog) (ABCB/MDR-type)	LOC_Os08g05690	.	.
	45	ATP-Dependent	ABC	The ATP-binding Cassette (ABC) Superfamily	3.A.1	ABCB	multidrug (P-glycoprotein homolog) (ABCB/MDR-type)	LOC_Os08g05710	.	.
	46	ATP-Dependent	ABC	The ATP-binding Cassette (ABC) Superfamily	3.A.1	ABCB	multidrug (P-glycoprotein homolog) (ABCB/MDR-type)	LOC_Os08g45030	.	.
	47	ATP-Dependent	ABC	The ATP-binding Cassette (ABC) Superfamily	3.A.1	ABCC	multispecific organic anion/multidrug (ABCC)	LOC_Os01g07870	.	.
	48	ATP-Dependent	ABC	The ATP-binding Cassette (ABC) Superfamily	3.A.1	ABCC	multispecific organic anion/multidrug (ABCC)	LOC_Os01g25386	.	.
	49	ATP-Dependent	ABC	The ATP-binding Cassette (ABC) Superfamily	3.A.1	ABCC	multispecific organic anion/multidrug (ABCC/MRP-type)	LOC_Os01g67580	.	.
	50	ATP-Dependent	ABC	The ATP-binding Cassette (ABC) Superfamily	3.A.1	ABCC	multispecific organic anion/multidrug (ABCC/MRP-type)	LOC_Os02g18670	.	.
	51	ATP-Dependent	ABC	The ATP-binding Cassette (ABC) Superfamily	3.A.1	ABCC	multispecific organic anion/multidrug (ABCC/MRP-type)	LOC_Os02g18700	mito	.
	52	ATP-Dependent	ABC	The ATP-binding Cassette (ABC) Superfamily	3.A.1	ABCC	multispecific organic anion/multidrug (ABCC/MRP-type)	LOC_Os03g04920	.	.
	53	ATP-Dependent	ABC	The ATP-binding Cassette (ABC) Superfamily	3.A.1	ABCC	multispecific organic anion/multidrug (ABCC/MRP-type)	LOC_Os04g13210	.	.
	54	ATP-Dependent	ABC	The ATP-binding Cassette (ABC) Superfamily	3.A.1	ABCC	multispecific organic anion/multidrug (ABCC/MRP-type)	LOC_Os04g13220	.	.
	55	ATP-Dependent	ABC	The ATP-binding Cassette (ABC) Superfamily	3.A.1	ABCC	multispecific organic anion/multidrug (ABCC/MRP-type)	LOC_Os04g49890	.	.
	56	ATP-Dependent	ABC	The ATP-binding Cassette (ABC) Superfamily	3.A.1	ABCC	multispecific organic anion/multidrug (ABCC/MRP-type)	LOC_Os04g49900	.	.
	57	ATP-Dependent	ABC	The ATP-binding Cassette (ABC) Superfamily	3.A.1	ABCC	multispecific organic anion/multidrug (ABCC/MRP-type)	LOC_Os04g52900	.	.
	58	ATP-Dependent	ABC	The ATP-binding Cassette (ABC) Superfamily	3.A.1	ABCC	multispecific organic anion/multidrug (ABCC/MRP-type)	LOC_Os05g10730	.	.
	59	ATP-Dependent	ABC	The ATP-binding Cassette (ABC) Superfamily	3.A.1	ABCC	multispecific organic anion/multidrug (ABCC/MRP-type)	LOC_Os06g06440	.	.
	60	ATP-Dependent	ABC	The ATP-binding Cassette (ABC) Superfamily	3.A.1	ABCC	multispecific organic anion/multidrug (ABCC/MRP-type)	LOC_Os06g08560	.	.
	61	ATP-Dependent	ABC	The ATP-binding Cassette (ABC) Superfamily	3.A.1	ABCC	multispecific organic anion/multidrug (ABCC/MRP-type)	LOC_Os06g36650	.	.
	62	ATP-Dependent	ABC	The ATP-binding Cassette (ABC) Superfamily	3.A.1	ABCC	multispecific organic anion/multidrug (ABCC/MRP-type)	LOC_Os11g05700	.	.
	63	ATP-Dependent	ABC	The ATP-binding Cassette (ABC) Superfamily	3.A.1	ABCC	multispecific organic anion/multidrug (ABCC/MRP-type)	LOC_Os12g37580	mito	.
	64	ATP-Dependent	ABC	The ATP-binding Cassette (ABC) Superfamily	3.A.1	ABCD	peroxisomal long-chain fatty acid (ALDP homolog)	LOC_Os01g73530	.	.
	65	ATP-Dependent	ABC	The ATP-binding Cassette (ABC) Superfamily	3.A.1	ABCD	70kDa peroxisomal membrane protein (PMP70)	LOC_Os05g01700	.	.
	66	ATP-Dependent	ABC	The ATP-binding Cassette (ABC) Superfamily	3.A.1	ABCG	White pigment protein homolog (ABCG)	LOC_Os01g03144	.	.
	67	ATP-Dependent	ABC	The ATP-binding Cassette (ABC) Superfamily	3.A.1	ABCG	multidrug (ABCG)	LOC_Os01g08260	.	.
	68	ATP-Dependent	ABC	The ATP-binding Cassette (ABC) Superfamily	3.A.1	ABCG	multidrug (ABCG/PDR-type)	LOC_Os01g33260	.	.
	69	ATP-Dependent	ABC	The ATP-binding Cassette (ABC) Superfamily	3.A.1	ABCG	multidrug (ABCG/PDR-type)	LOC_Os01g42350	.	.
	70	ATP-Dependent	ABC	The ATP-binding Cassette (ABC) Superfamily	3.A.1	ABCG	multidrug (ABCG/PDR-type)	LOC_Os01g42370	.	.
	71	ATP-Dependent	ABC	The ATP-binding Cassette (ABC) Superfamily	3.A.1	ABCG	multidrug (ABCG/PDR-type)	LOC_Os01g42380	.	.
	72	ATP-Dependent	ABC	The ATP-binding Cassette (ABC) Superfamily	3.A.1	ABCG	multidrug (ABCG/PDR-type)	LOC_Os01g42410	.	.
	73	ATP-Dependent	ABC	The ATP-binding Cassette (ABC) Superfamily	3.A.1	ABCG	White pigment protein homolog (ABCG)	LOC_Os01g42900	.	.
	74	ATP-Dependent	ABC	The ATP-binding Cassette (ABC) Superfamily	3.A.1	ABCG	multidrug (ABCG/PDR-type)	LOC_Os01g52560	.	.
	75	ATP-Dependent	ABC	The ATP-binding Cassette (ABC) Superfamily	3.A.1	ABCG	White pigment protein homolog (ABCG)?	LOC_Os01g61940	.	.
	76	ATP-Dependent	ABC	The ATP-binding Cassette (ABC) Superfamily	3.A.1	ABCG	multidrug (ABCG/PDR-type)	LOC_Os02g11760	.	.
	77	ATP-Dependent	ABC	The ATP-binding Cassette (ABC) Superfamily	3.A.1	ABCG	multidrug (ABCG/PDR-type)	LOC_Os02g21340	.	.
	78	ATP-Dependent	ABC	The ATP-binding Cassette (ABC) Superfamily	3.A.1	ABCG	multidrug (ABCG/PDR-type)	LOC_Os02g32690	.	.
	79	ATP-Dependent	ABC	The ATP-binding Cassette (ABC) Superfamily	3.A.1	ABCG	multidrug (ABCG/PDR-type)?	LOC_Os03g06139	.	.
	80	ATP-Dependent	ABC	The ATP-binding Cassette (ABC) Superfamily	3.A.1	ABCG	multidrug (ABCG/PDR-type)?	LOC_Os03g17350	.	.
	81	ATP-Dependent	ABC	The ATP-binding Cassette (ABC) Superfamily	3.A.1	ABCG	multidrug (ABCG/PDR-type)?	LOC_Os03g17370	.	.
	82	ATP-Dependent	ABC	The ATP-binding Cassette (ABC) Superfamily	3.A.1	ABCG	White pigment protein homolog (ABCG)	LOC_Os03g64200	.	.
	83	ATP-Dependent	ABC	The ATP-binding Cassette (ABC) Superfamily	3.A.1	ABCG	multidrug (ABCG/PDR-type)	LOC_Os04g11820	.	.
	84	ATP-Dependent	ABC	The ATP-binding Cassette (ABC) Superfamily	3.A.1	ABCG	White pigment protein homolog (ABCG)	LOC_Os04g44610	.	.
	85	ATP-Dependent	ABC	The ATP-binding Cassette (ABC) Superfamily	3.A.1	ABCG	White pigment protein homolog (ABCG)	LOC_Os05g02870	.	.
	86	ATP-Dependent	ABC	The ATP-binding Cassette (ABC) Superfamily	3.A.1	ABCG	White pigment protein homolog (ABCG)	LOC_Os05g02890	.	.
	87	ATP-Dependent	ABC	The ATP-binding Cassette (ABC) Superfamily	3.A.1	ABCG	White pigment protein homolog (ABCG)	LOC_Os05g13520	.	.
	88	ATP-Dependent	ABC	The ATP-binding Cassette (ABC) Superfamily	3.A.1	ABC	White pigment protein homolog (ABCG)	LOC_Os05g31910	.	.
	89	ATP-Dependent	ABC	The ATP-binding Cassette (ABC) Superfamily	3.A.1	ABC	multidrug (ABCG/PDR-type)	LOC_Os06g24460	.	.
	90	ATP-Dependent	ABC	The ATP-binding Cassette (ABC) Superfamily	3.A.1	ABCG	multidrug (ABCG/PDR-type)	LOC_Os06g30730	.	.
	91	ATP-Dependent	ABC	The ATP-binding Cassette (ABC) Superfamily	3.A.1	ABCG	multidrug (ABCG/PDR-type)	LOC_Os06g36090	.	.
	92	ATP-Dependent	ABC	The ATP-binding Cassette (ABC) Superfamily	3.A.1	ABCG	multidrug (ABCG/PDR-type)?	LOC_Os06g40550	.	.
	93	ATP-Dependent	ABC	The ATP-binding Cassette (ABC) Superfamily	3.A.1	ABCG	multidrug (ABCG/PDR-type)	LOC_Os06g51460	.	.
	94	ATP-Dependent	ABC	The ATP-binding Cassette (ABC) Superfamily	3.A.1	ABCG	White pigment protein homolog (ABCG)	LOC_Os07g18874	.	.
	95	ATP-Dependent	ABC	The ATP-binding Cassette (ABC) Superfamily	3.A.1	ABCG	multidrug (ABCG/PDR-type)	LOC_Os07g33780	.	.
	96	ATP-Dependent	ABC	The ATP-binding Cassette (ABC) Superfamily	3.A.1	ABCG	multidrug (ABCG/PDR-type)	LOC_Os08g07010	.	.
	97	ATP-Dependent	ABC	The ATP-binding Cassette (ABC) Superfamily	3.A.1	ABCG	multidrug (ABCG/PDR-type)	LOC_Os08g29570	.	.
	98	ATP-Dependent	ABC	The ATP-binding Cassette (ABC) Superfamily	3.A.1	ABCG	multidrug (ABCG/PDR-type)	LOC_Os08g43120	.	.
	99	ATP-Dependent	ABC	The ATP-binding Cassette (ABC) Superfamily	3.A.1	ABCG	White pigment protein homolog (ABCG)	LOC_Os09g07670	.	.
	100	ATP-Dependent	ABC	The ATP-binding Cassette (ABC) Superfamily	3.A.1	ABCG	multidrug (ABCG/PDR-type)	LOC_Os09g16290	.	.
	101	ATP-Dependent	ABC	The ATP-binding Cassette (ABC) Superfamily	3.A.1	ABC	Unclassified	LOC_Os09g16330	.	.
	102	ATP-Dependent	ABC	The ATP-binding Cassette (ABC) Superfamily	3.A.1	ABCG	multidrug (ABCG/PDR-type)	LOC_Os09g16380	.	.
	103	ATP-Dependent	ABC	The ATP-binding Cassette (ABC) Superfamily	3.A.1	ABC	Unclassified	LOC_Os09g16458	.	.
	104	ATP-Dependent	ABC	The ATP-binding Cassette (ABC) Superfamily	3.A.1	ABCG	White pigment protein homolog (ABCG)	LOC_Os09g23640	.	.
	105	ATP-Dependent	ABC	The ATP-binding Cassette (ABC) Superfamily	3.A.1	ABCG	White pigment protein homolog (ABCG)	LOC_Os09g29660	.	.
	106	ATP-Dependent	ABC	The ATP-binding Cassette (ABC) Superfamily	3.A.1	ABCG	White pigment protein homolog (ABCG)	LOC_Os09g29670	.	.
	107	ATP-Dependent	ABC	The ATP-binding Cassette (ABC) Superfamily	3.A.1	ABCG	White pigment protein homolog (ABCG)	LOC_Os09g03939	.	.
	108	ATP-Dependent	ABC	The ATP-binding Cassette (ABC) Superfamily	3.A.1	ABCG	multidrug (ABCG/PDR-type)	LOC_Os09g16449	mito	.
	109	ATP-Dependent	ABC	The ATP-binding Cassette (ABC) Superfamily	3.A.1	ABCG	White pigment protein homolog (ABCG)	LOC_Os10g08014	.	.
	110	ATP-Dependent	ABC	The ATP-binding Cassette (ABC) Superfamily	3.A.1	ABCG	multidrug (ABCG/PDR-type)	LOC_Os10g13830	.	.
	111	ATP-Dependent	ABC	The ATP-binding Cassette (ABC) Superfamily	3.A.1	ABCG	White pigment protein homolog (ABCG)?	LOC_Os10g30610	.	.
	112	ATP-Dependent	ABC	The ATP-binding Cassette (ABC) Superfamily	3.A.1	ABCG	White pigment protein homolog (ABCG)	LOC_Os10g35180	.	.
	113	ATP-Dependent	ABC	The ATP-binding Cassette (ABC) Superfamily	3.A.1	ABCG	multidrug (ABCG/PDR-type)?	LOC_Os11g07600	.	.
	114	ATP-Dependent	ABC	The ATP-binding Cassette (ABC) Superfamily	3.A.1	ABCG	multidrug (ABCG/PDR-type)?	LOC_Os11g22350	.	.
	115	ATP-Dependent	ABC	The ATP-binding Cassette (ABC) Superfamily	3.A.1	ABCG	multidrug (ABCG/PDR-type)	LOC_Os11g37700	.	.
	116	ATP-Dependent	ABC	The ATP-binding Cassette (ABC) Superfamily	3.A.1	ABCG	multidrug (ABCG/PDR-type)	LOC_Os12g13720	.	.
	117	ATP-Dependent	ABC	The ATP-binding Cassette (ABC) Superfamily	3.A.1	ABCG	White pigment protein homolog (ABCG)	LOC_Os12g22110	.	.
	118	ATP-Dependent	ABC	The ATP-binding Cassette (ABC) Superfamily	3.A.1	ABCG	White pigment protein homolog (ABCG)	LOC_Os12g22284	.	.
	119	ATP-Dependent	ABC	The ATP-binding Cassette (ABC) Superfamily	3.A.1	ABCG	multidrug (ABCG/PDR-type)	LOC_Os12g32820	.	.
	120	ATP-Dependent	ABC	The ATP-binding Cassette (ABC) Superfamily	3.A.1	binding protein	toluene tolerance	LOC_Os01g74280	.	.
	121	ATP-Dependent	ABC	The ATP-binding Cassette (ABC) Superfamily	3.A.1	binding protein	polyamine	LOC_Os04g51310	.	.
	122	ATP-Dependent	ABC	The ATP-binding Cassette (ABC) Superfamily	3.A.1	membrane	? (Fe-S assembly/SufBCD system)	LOC_Os01g61400	.	.
	123	ATP-Dependent	ABC	The ATP-binding Cassette (ABC) Superfamily	3.A.1	membrane	? (Fe-S assembly/SufBCD system)	LOC_Os01g03650	.	.
	124	ATP-Dependent	ABC	The ATP-binding Cassette (ABC) Superfamily	3.A.1	membrane	Unclassified	LOC_Os02g11960	.	.
	125	ATP-Dependent	ABC	The ATP-binding Cassette (ABC) Superfamily	3.A.1	membrane	? (bacteria homolog)	LOC_Os04g33700	.	.
	126	ATP-Dependent	ABC	The ATP-binding Cassette (ABC) Superfamily	3.A.1	membrane	toluene tolerance	LOC_Os04g46700	.	.
	127	ATP-Dependent	ABC	The ATP-binding Cassette (ABC) Superfamily	3.A.1	membrane	YbbM?	LOC_Os05g02750	mito	.
	128	ATP-Dependent	ABC	The ATP-binding Cassette (ABC) Superfamily	3.A.1	membrane	cobalt ion	LOC_Os05g33230	.	.
	129	ATP-Dependent	ABC	The ATP-binding Cassette (ABC) Superfamily	3.A.1	membrane	heme?	LOC_Os12g34010	.	.
	130	ATP-Dependent	P-ATPase	The P-type ATPase (P-ATPase) Superfamily	3.A.3	.	phospholipid	LOC_Os01g17010	.	.
	131	ATP-Dependent	P-ATPase	The P-type ATPase (P-ATPase) Superfamily	3.A.3	.	calcium ion	LOC_Os01g71240	.	.
	132	ATP-Dependent	P-ATPase	The P-type ATPase (P-ATPase) Superfamily	3.A.3	.	copper ion	LOC_Os02g07630	.	.
	133	ATP-Dependent	P-ATPase	The P-type ATPase (P-ATPase) Superfamily	3.A.3	.	calcium ion	LOC_Os02g08010	.	.
	134	ATP-Dependent	P-ATPase	The P-type ATPase (P-ATPase) Superfamily	3.A.3	.	copper ion	LOC_Os02g10290	.	.
	135	ATP-Dependent	P-ATPase	The P-type ATPase (P-ATPase) Superfamily	3.A.3	.	proton	LOC_Os02g55400	.	.
	136	ATP-Dependent	P-ATPase	The P-type ATPase (P-ATPase) Superfamily	3.A.3	.	proton	LOC_Os02g57920	missing	.
	137	ATP-Dependent	P-ATPase	The P-type ATPase (P-ATPase) Superfamily	3.A.3	.	proton	LOC_Os03g01120	.	.
	138	ATP-Dependent	P-ATPase	The P-type ATPase (P-ATPase) Superfamily	3.A.3	.	proton	LOC_Os03g01670	mito	.
	139	ATP-Dependent	P-ATPase	The P-type ATPase (P-ATPase) Superfamily	3.A.3	.	copper ion	LOC_Os03g08070	.	.
	140	ATP-Dependent	P-ATPase	The P-type ATPase (P-ATPase) Superfamily	3.A.3	.	proton	LOC_Os03g08560	.	.
	141	ATP-Dependent	P-ATPase	The P-type ATPase (P-ATPase) Superfamily	3.A.3	.	calcium ion	LOC_Os03g10640	.	.
	142	ATP-Dependent	P-ATPase	The P-type ATPase (P-ATPase) Superfamily	3.A.3	.	calcium ion	LOC_Os03g17310	.	.
	143	ATP-Dependent	P-ATPase	The P-type ATPase (P-ATPase) Superfamily	3.A.3	.	phospholipid	LOC_Os03g20970	.	.
	144	ATP-Dependent	P-ATPase	The P-type ATPase (P-ATPase) Superfamily	3.A.3	.	phospholipid	LOC_Os03g20949	.	.
	145	ATP-Dependent	P-ATPase	The P-type ATPase (P-ATPase) Superfamily	3.A.3	.	phospholipid	LOC_Os03g21680	.	.
	146	ATP-Dependent	P-ATPase	The P-type ATPase (P-ATPase) Superfamily	3.A.3	.	proton	LOC_Os03g48310	.	.
	147	ATP-Dependent	P-ATPase	The P-type ATPase (P-ATPase) Superfamily	3.A.3	.	calcium ion	LOC_Os03g52090	.	.
	148	ATP-Dependent	P-ATPase	The P-type ATPase (P-ATPase) Superfamily	3.A.3	.	calcium ion	LOC_Os03g42020	.	.
	149	ATP-Dependent	P-ATPase	The P-type ATPase (P-ATPase) Superfamily	3.A.3	.	calcium ion	LOC_Os03g20958	missing	.
	150	ATP-Dependent	P-ATPase	The P-type ATPase (P-ATPase) Superfamily	3.A.3	.	calcium ion?	LOC_Os04g28460	.	.
	151	ATP-Dependent	P-ATPase	The P-type ATPase (P-ATPase) Superfamily	3.A.3	.	copper ion	LOC_Os04g46940	mito	.
	152	ATP-Dependent	P-ATPase	The P-type ATPase (P-ATPase) Superfamily	3.A.3	.	calcium ion	LOC_Os04g51610	.	.
	153	ATP-Dependent	P-ATPase	The P-type ATPase (P-ATPase) Superfamily	3.A.3	.	proton	LOC_Os04g56160	.	.
	154	ATP-Dependent	P-ATPase	The P-type ATPase (P-ATPase) Superfamily	3.A.3	.	phospholipid	LOC_Os05g01030	.	.
	155	ATP-Dependent	P-ATPase	The P-type ATPase (P-ATPase) Superfamily	3.A.3	.	proton	LOC_Os05g25550	.	.
	156	ATP-Dependent	P-ATPase	The P-type ATPase (P-ATPase) Superfamily	3.A.3	.	calcium ion?	LOC_Os05g33390	.	.
	157	ATP-Dependent	P-ATPase	The P-type ATPase (P-ATPase) Superfamily	3.A.3	.	calcium ion	LOC_Os05g41580	.	.
	158	ATP-Dependent	P-ATPase	The P-type ATPase (P-ATPase) Superfamily	3.A.3	.	calcium ion	LOC_Os05g02940	.	.
	159	ATP-Dependent	P-ATPase	The P-type ATPase (P-ATPase) Superfamily	3.A.3	.	phospholipid	LOC_Os06g29380	mito	.
	160	ATP-Dependent	P-ATPase	The P-type ATPase (P-ATPase) Superfamily	3.A.3	.	phospholipid	LOC_Os06g36990	.	.
	161	ATP-Dependent	P-ATPase	The P-type ATPase (P-ATPase) Superfamily	3.A.3	.	proton	LOC_Os07g09340	.	.
	162	ATP-Dependent	P-ATPase	The P-type ATPase (P-ATPase) Superfamily	3.A.3	.	cadmium/zinc ion	LOC_Os07g12900	.	.
	163	ATP-Dependent	P-ATPase	The P-type ATPase (P-ATPase) Superfamily	3.A.3	.	phospholipid	LOC_Os08g29150	.	.
	164	ATP-Dependent	P-ATPase	The P-type ATPase (P-ATPase) Superfamily	3.A.3	.	copper ion	LOC_Os08g37950	.	.
	165	ATP-Dependent	P-ATPase	The P-type ATPase (P-ATPase) Superfamily	3.A.3	.	calcium ion	LOC_Os08g40530	.	.
	166	ATP-Dependent	P-ATPase	The P-type ATPase (P-ATPase) Superfamily	3.A.3	.	phospholipid	LOC_Os10g27220	.	.
	167	ATP-Dependent	P-ATPase	The P-type ATPase (P-ATPase) Superfamily	3.A.3	.	calcium ion	LOC_Os10g28240	.	.
	168	ATP-Dependent	P-ATPase	The P-type ATPase (P-ATPase) Superfamily	3.A.3	.	calcium ion	LOC_Os11g04460	.	.
	169	ATP-Dependent	P-ATPase	The P-type ATPase (P-ATPase) Superfamily	3.A.3	.	calcium ion	LOC_Os11g25980	.	.
	170	ATP-Dependent	P-ATPase	The P-type ATPase (P-ATPase) Superfamily	3.A.3	.	proton	LOC_Os11g29490	.	.
	171	ATP-Dependent	P-ATPase	The P-type ATPase (P-ATPase) Superfamily	3.A.3	.	proton	LOC_Os11g29750	.	.
	172	ATP-Dependent	P-ATPase	The P-type ATPase (P-ATPase) Superfamily	3.A.3	.	calcium ion	LOC_Os12g04220	.	.
	173	ATP-Dependent	P-ATPase	The P-type ATPase (P-ATPase) Superfamily	3.A.3	.	calcium ion	LOC_Os12g39660	.	.
	174	ATP-Dependent	P-ATPase	The P-type ATPase (P-ATPase) Superfamily	3.A.3	.	proton	LOC_Os12g44150	.	.
	175	ATP-Dependent	ArsAB	The Arsenite-Antimonite (ArsAB) Efflux Family	3.A.4	.	arsenite (ArsA)	LOC_Os02g51100	mito	.
	176	ATP-Dependent	ArsAB	The Arsenite-Antimonite (ArsAB) Efflux Family	3.A.4	.	arsenite (ArsA)	LOC_Os09g34970	.	.
	177	ATP-Dependent	CEPT	The Chloroplast Envelope Protein Translocase (CEPT or Tic-Toc) Family	3.A.9	.	outer membrane translocase (import) chloroplast Toc64	LOC_Os02g51810	mito	.
	178	ATP-Dependent	CEPT	The Chloroplast Envelope Protein Translocase (CEPT or Tic-Toc) Family	3.A.9	.	outer membrane translocase (import) Toc64 (chloroplast)	LOC_Os03g50010	mito	.
	179	ATP-Dependent	CEPT	The Chloroplast Envelope Protein Translocase (CEPT or Tic-Toc) Family	3.A.9	.	outer membrane translocase (import) Toc64	LOC_Os04g02754	.	.
	180	ATP-Dependent	CEPT	The Chloroplast Envelope Protein Translocase (CEPT or Tic-Toc) Family	3.A.9	.	outer membrane translocase (import) Toc64	LOC_Os04g02780	.	.
	181	ATP-Dependent	F-ATPase	The H+- or Na+-translocating F-type; V-type and A-type ATPase (F-ATPase) Superfamily	3.A.2	.	protons (mitochondrial)	LOC_Os05g47980	mito	Yes
	182	ATP-Dependent	F-ATPase	The H+- or Na+-translocating F-type; V-type and A-type ATPase (F-ATPase) Superfamily	3.A.2	.	protons (mitochondrial)	LOC_Os09g08910	.	.
	183	ATP-Dependent	F-ATPase	The H+- or Na+-translocating F-type; V-type and A-type ATPase (F-ATPase) Superfamily	3.A.2	.	protons (mitochondrial)	LOC_Os12g10570	.	.
	184	ATP-Dependent	F-ATPase	The H+- or Na+-translocating F-type; V-type and A-type ATPase (F-ATPase) Superfamily	3.A.2	.	protons (mitochondrial)	LOC_Os05g35320	.	.
	185	ATP-Dependent	F-ATPase	The H+- or Na+-translocating F-type; V-type and A-type ATPase (F-ATPase) Superfamily	3.A.2	.	protons (mitochondrial)	LOC_Os09g08880	.	.
	186	ATP-Dependent	F-ATPase	The H+- or Na+-translocating F-type; V-type and A-type ATPase (F-ATPase) Superfamily	3.A.2	.	protons (mitochondrial)	LOC_Os10g38270	missing	.
	187	ATP-Dependent	F-ATPase	The H+- or Na+-translocating F-type; V-type and A-type ATPase (F-ATPase) Superfamily	3.A.2	.	protons (mitochondrial)	LOC_Os04g16740	.	.
	188	ATP-Dependent	F-ATPase	The H+- or Na+-translocating F-type; V-type and A-type ATPase (F-ATPase) Superfamily	3.A.2	.	protons (mitochondrial)	LOC_Os08g15170	mito	Yes
	189	ATP-Dependent	F-ATPase	The H+- or Na+-translocating F-type; V-type and A-type ATPase (F-ATPase) Superfamily	3.A.2	.	protons (mitochondrial)	LOC_Os10g21270	missing	.
	190	ATP-Dependent	F-ATPase	The H+- or Na+-translocating F-type; V-type and A-type ATPase (F-ATPase) Superfamily	3.A.2	.	protons (mitochondrial)	LOC_Os03g55874	mito	.
	191	ATP-Dependent	F-ATPase	The H+- or Na+-translocating F-type; V-type and A-type ATPase (F-ATPase) Superfamily	3.A.2	.	protons (mitochondrial)	LOC_Os12g34110	missing	.
	192	ATP-Dependent	F-ATPase	The H+- or Na+-translocating F-type; V-type and A-type ATPase (F-ATPase) Superfamily	3.A.2	.	protons (mitochondrial)	LOC_Os07g31310	mito	.
	193	ATP-Dependent	F-ATPase	The H+- or Na+-translocating F-type; V-type and A-type ATPase (F-ATPase) Superfamily	3.A.2	.	protons (mitochondrial)	LOC_Os10g21240	.	.
	194	ATP-Dependent	F-ATPase	The H+- or Na+-translocating F-type; V-type and A-type ATPase (F-ATPase) Superfamily	3.A.2	.	protons (mitochondrial)	LOC_Os01g58000	.	.
	195	ATP-Dependent	F-ATPase	The H+- or Na+-translocating F-type; V-type and A-type ATPase (F-ATPase) Superfamily	3.A.2	.	protons (mitochondrial)	LOC_Os12g23630	mito	.
	196	ATP-Dependent	F-ATPase	The H+- or Na+-translocating F-type; V-type and A-type ATPase (F-ATPase) Superfamily	3.A.2	.	protons (mitochondrial)	LOC_Os07g31300	mito	Yes
	197	ATP-Dependent	F-ATPase	The H+- or Na+-translocating F-type; V-type and A-type ATPase (F-ATPase) Superfamily	3.A.2	.	protons (mitochondrial)	LOC_Os10g21230	.	.
	198	ATP-Dependent	F-ATPase	The H+- or Na+-translocating F-type; V-type and A-type ATPase (F-ATPase) Superfamily	3.A.2	.	protons (mitochondrial)	LOC_Os01g49190	mito	Yes
	199	ATP-Dependent	F-ATPase	The H+- or Na+-translocating F-type; V-type and A-type ATPase (F-ATPase) Superfamily	3.A.2	.	protons (mitochondrial)	LOC_Os12g23610	.	.
	200	ATP-Dependent	F-ATPase	The H+- or Na+-translocating F-type; V-type and A-type ATPase (F-ATPase) Superfamily	3.A.2	.	protons (mitochondrial)	LOC_Os06g02980	.	.
	201	ATP-Dependent	F-ATPase	The H+- or Na+-translocating F-type; V-type and A-type ATPase (F-ATPase) Superfamily	3.A.2	.	protons (mitochondrial)	LOC_Os10g17280	mito	Yes
	202	ATP-Dependent	F-ATPase	The H+- or Na+-translocating F-type; V-type and A-type ATPase (F-ATPase) Superfamily	3.A.2	.	protons (mitochondrial)	LOC_Os01g08350	.	.
	203	ATP-Dependent	F-ATPase	The H+- or Na+-translocating F-type; V-type and A-type ATPase (F-ATPase) Superfamily	3.A.2	.	protons (mitochondrial)	LOC_Os12g19430	.	.
	204	ATP-Dependent	F-ATPase	The H+- or Na+-translocating F-type; V-type and A-type ATPase (F-ATPase) Superfamily	3.A.2	.	protons (vacuolar)	LOC_Os05g40230	.	.
	205	ATP-Dependent	F-ATPase	The H+- or Na+-translocating F-type; V-type and A-type ATPase (F-ATPase) Superfamily	3.A.2	.	protons (vacuolar)	LOC_Os01g42430	mito	.
	206	ATP-Dependent	F-ATPase	The H+- or Na+-translocating F-type; V-type and A-type ATPase (F-ATPase) Superfamily	3.A.2	.	protons (vacuolar)	LOC_Os02g34510	.	.
	207	ATP-Dependent	F-ATPase	The H+- or Na+-translocating F-type; V-type and A-type ATPase (F-ATPase) Superfamily	3.A.2	.	protons (vacuolar)	LOC_Os05g01560	.	.
	208	ATP-Dependent	F-ATPase	The H+- or Na+-translocating F-type; V-type and A-type ATPase (F-ATPase) Superfamily	3.A.2	.	protons (vacuolar)	LOC_Os01g40470	.	.
	209	ATP-Dependent	F-ATPase	The H+- or Na+-translocating F-type; V-type and A-type ATPase (F-ATPase) Superfamily	3.A.2	.	protons (vacuolar)	LOC_Os11g06890	.	.
	210	ATP-Dependent	F-ATPase	The H+- or Na+-translocating F-type; V-type and A-type ATPase (F-ATPase) Superfamily	3.A.2	.	protons (vacuolar)	LOC_Os02g07870	.	.
	211	ATP-Dependent	F-ATPase	The H+- or Na+-translocating F-type; V-type and A-type ATPase (F-ATPase) Superfamily	3.A.2	.	protons (vacuolar)	LOC_Os04g55040	mito	.
	212	ATP-Dependent	F-ATPase	The H+- or Na+-translocating F-type; V-type and A-type ATPase (F-ATPase) Superfamily	3.A.2	.	protons (vacuolar)	LOC_Os01g12260	mito	.
	213	ATP-Dependent	F-ATPase	The H+- or Na+-translocating F-type; V-type and A-type ATPase (F-ATPase) Superfamily	3.A.2	.	protons (vacuolar)	LOC_Os10g10500	.	.
	214	ATP-Dependent	F-ATPase	The H+- or Na+-translocating F-type; V-type and A-type ATPase (F-ATPase) Superfamily	3.A.2	.	protons (vacuolar)	LOC_Os01g73130	.	.
	215	ATP-Dependent	F-ATPase	The H+- or Na+-translocating F-type; V-type and A-type ATPase (F-ATPase) Superfamily	3.A.2	.	protons (vacuolar)	LOC_Os04g51270	.	.
	216	ATP-Dependent	F-ATPase	The H+- or Na+-translocating F-type; V-type and A-type ATPase (F-ATPase) Superfamily	3.A.2	.	protons (vacuolar)	LOC_Os07g36480	missing	.
	217	ATP-Dependent	F-ATPase	The H+- or Na+-translocating F-type; V-type and A-type ATPase (F-ATPase) Superfamily	3.A.2	.	protons (vacuolar)	LOC_Os01g61780	.	.
	218	ATP-Dependent	F-ATPase	The H+- or Na+-translocating F-type; V-type and A-type ATPase (F-ATPase) Superfamily	3.A.2	.	protons (vacuolar)	LOC_Os04g05080	.	.
	219	ATP-Dependent	F-ATPase	The H+- or Na+-translocating F-type; V-type and A-type ATPase (F-ATPase) Superfamily	3.A.2	.	protons (vacuolar)	LOC_Os07g36470	.	.
	220	ATP-Dependent	F-ATPase	The H+- or Na+-translocating F-type; V-type and A-type ATPase (F-ATPase) Superfamily	3.A.2	.	protons (vacuolar)	LOC_Os01g51380	.	.
	221	ATP-Dependent	F-ATPase	The H+- or Na+-translocating F-type; V-type and A-type ATPase (F-ATPase) Superfamily	3.A.2	.	protons (vacuolar)	LOC_Os03g14690	.	.
	222	ATP-Dependent	F-ATPase	The H+- or Na+-translocating F-type; V-type and A-type ATPase (F-ATPase) Superfamily	3.A.2	.	protons (vacuolar)	LOC_Os05g51530	mito	.
	223	ATP-Dependent	F-ATPase	The H+- or Na+-translocating F-type; V-type and A-type ATPase (F-ATPase) Superfamily	3.A.2	.	protons (vacuolar)	LOC_Os01g46980	.	.
	224	ATP-Dependent	F-ATPase	The H+- or Na+-translocating F-type; V-type and A-type ATPase (F-ATPase) Superfamily	3.A.2	.	protons (vacuolar)	LOC_Os02g47320	mito	.
	225	ATP-Dependent	F-ATPase	The H+- or Na+-translocating F-type; V-type and A-type ATPase (F-ATPase) Superfamily	3.A.2	.	protons (chloroplast)	LOC_Os07g32880	.	.
	226	ATP-Dependent	F-ATPase	The H+- or Na+-translocating F-type; V-type and A-type ATPase (F-ATPase) Superfamily	3.A.2	.	protons (chloroplast)	LOC_Os03g52660	.	.
	227	ATP-Dependent	F-ATPase	The H+- or Na+-translocating F-type; V-type and A-type ATPase (F-ATPase) Superfamily	3.A.2	.	protons (chloroplast)	LOC_Os03g48471	.	.
	228	ATP-Dependent	F-ATPase	The H+- or Na+-translocating F-type; V-type and A-type ATPase (F-ATPase) Superfamily	3.A.2	.	protons (chloroplast)	LOC_Os03g17070	.	.
	229	ATP-Dependent	F-ATPase	The H+- or Na+-translocating F-type; V-type and A-type ATPase (F-ATPase) Superfamily	3.A.2	.	protons (chloroplast)	LOC_Os02g51470	.	.
	230	ATP-Dependent	F-ATPase	The H+- or Na+-translocating F-type; V-type and A-type ATPase (F-ATPase) Superfamily	3.A.2	.	protons (chloroplast )	LOC_Os10g38292	missing	.
	231	ATP-Dependent	H+-PPase	The H+-translocating Pyrophosphatase (H+-PPase) Family	3.A.10	.	proton (vacuolar)	LOC_Os01g23580	mito	.
	232	ATP-Dependent	H+-PPase	The H+-translocating Pyrophosphatase (H+-PPase) Family	3.A.10	.	proton (vacuolar)	LOC_Os02g09150	.	.
	233	ATP-Dependent	H+-PPase	The H+-translocating Pyrophosphatase (H+-PPase) Family	3.A.10	.	proton (vacuolar)	LOC_Os02g33490	.	.
	234	ATP-Dependent	H+-PPase	The H+-translocating Pyrophosphatase (H+-PPase) Family	3.A.10	.	proton (vacuolar)	LOC_Os02g55890	mito	.
	235	ATP-Dependent	H+-PPase	The H+-translocating Pyrophosphatase (H+-PPase) Family	3.A.10	.	proton (vacuolar)	LOC_Os05g06480	mito	.
	236	ATP-Dependent	H+-PPase	The H+-translocating Pyrophosphatase (H+-PPase) Family	3.A.10	.	proton (vacuolar)	LOC_Os06g08080	mito	.
	237	ATP-Dependent	H+-PPase	The H+-translocating Pyrophosphatase (H+-PPase) Family	3.A.10	.	proton (vacuolar)	LOC_Os06g43660	.	.
	238	ATP-Dependent	IISP	The Type II (General) Secretory Pathway (IISP) Family	3.A.5	.	signal recognition particle 54KD protein (SRP54)	LOC_Os01g56600	mito	.
	239	ATP-Dependent	IISP	The Type II (General) Secretory Pathway (IISP) Family	3.A.5	.	signal recognition particle 54KD protein (SRP54)	LOC_Os01g72800	.	.
	240	ATP-Dependent	IISP	The Type II (General) Secretory Pathway (IISP) Family	3.A.5	.	protein transport protein Sec61 alpha subunit	LOC_Os03g11440	.	.
	241	ATP-Dependent	IISP	The Type II (General) Secretory Pathway (IISP) Family	3.A.5	.	protein transport protein Sec61 alpha subunit	LOC_Os03g48590	.	.
	242	ATP-Dependent	IISP	The Type II (General) Secretory Pathway (IISP) Family	3.A.5	.	preprotein translocase SecY subunit	LOC_Os05g33020	.	.
	243	ATP-Dependent	IISP	The Type II (General) Secretory Pathway (IISP) Family	3.A.5	.	signal recognition particle 54KD protein (SRP54)	LOC_Os05g43390	mito	.
	244	ATP-Dependent	IISP	The Type II (General) Secretory Pathway (IISP) Family	3.A.5	.	preprotein translocase SecY subunit	LOC_Os08g15460	.	.
	245	ATP-Dependent	IISP	The Type II (General) Secretory Pathway (IISP) Family	3.A.5	.	signal recognition particle receptor alpha subunit (SR-alpha)	LOC_Os08g37444	.	.
	246	ATP-Dependent	IISP	The Type II (General) Secretory Pathway (IISP) Family	3.A.5	.	protein transport protein Sec61 alpha subunit	LOC_Os09g17830	.	.
	247	ATP-Dependent	IISP	The Type II (General) Secretory Pathway (IISP) Family	3.A.5	.	protein transport protein Sec61 alpha subunit	LOC_Os09g17840	.	.
	248	ATP-Dependent	IISP	The Type II (General) Secretory Pathway (IISP) Family	3.A.5	.	protein transport protein Sec61 alpha subunit	LOC_Os09g33720	.	.
	249	ATP-Dependent	IISP	The Type II (General) Secretory Pathway (IISP) Family	3.A.5	.	protein transport protein Sec61 alpha subunit	LOC_Os09g33770	.	.
	250	ATP-Dependent	IISP	The Type II (General) Secretory Pathway (IISP) Family	3.A.5	.	signal recognition particle 54KD protein (SRP54)	LOC_Os11g05556	.	.
	251	ATP-Dependent	IISP	The Type II (General) Secretory Pathway (IISP) Family	3.A.5	.	protein transport protein Sec61 alpha subunit	LOC_Os12g41840	.	.
	252	ATP-Dependent	IISP	The Type II (General) Secretory Pathway (IISP) Family	3.A.5	.	protein transport protein Sec61 alpha subunit	LOC_Os12g43070	.	.
	253	ATP-Dependent	IISP	The Type II (General) Secretory Pathway (IISP) Family	3.A.5	.	protein transport protein Sec61 alpha subunit	LOC_Os12g43080	.	.
	254	ATP-Dependent	IISP	The Type II (General) Secretory Pathway (IISP) Family	3.A.5	.	protein transport protein Sec61 alpha subunit	LOC_Os12g43300	mito	.
	255	ATP-Dependent	MPT	The Mitochondrial Protein Translocase (MPT) Family	3.A.8	.	outer membrane translocase (import) Tom40	LOC_Os01g16910	.	.
	256	ATP-Dependent	MPT	The Mitochondrial Protein Translocase (MPT) Family	3.A.8	.	inner membrane translocase (import) Tim17	LOC_Os01g19770	mito	.
	257	ATP-Dependent	MPT	The Mitochondrial Protein Translocase (MPT) Family	3.A.8	.	inner membrane translocase (import) Tim50	LOC_Os01g55700	mito	.
	258	ATP-Dependent	MPT	The Mitochondrial Protein Translocase (MPT) Family	3.A.8	.	inner membrane translocase (import) Tim23	LOC_Os02g45100	.	.
	259	ATP-Dependent	MPT	The Mitochondrial Protein Translocase (MPT) Family	3.A.8	.	inner membrane translocase (import) Tim13	LOC_Os02g45820	.	.
	260	ATP-Dependent	MPT	The Mitochondrial Protein Translocase (MPT) Family	3.A.8	.	inner membrane translocase (import) Tim22	LOC_Os02g48610	mito	Yes
	261	ATP-Dependent	MPT	The Mitochondrial Protein Translocase (MPT) Family	3.A.8	.	inner membrane translocase (import) Tim23	LOC_Os03g02390	.	.
	262	ATP-Dependent	MPT	The Mitochondrial Protein Translocase (MPT) Family	3.A.8	.	inner membrane translocase (import) Tim22	LOC_Os03g09870	.	.
	263	ATP-Dependent	MPT	The Mitochondrial Protein Translocase (MPT) Family	3.A.8	.	inner membrane translocase (import)?	LOC_Os03g19290	.	.
	264	ATP-Dependent	MPT	The Mitochondrial Protein Translocase (MPT) Family	3.A.8	.	outer membrane translocase (import) Tom40	LOC_Os03g20750	.	.
	265	ATP-Dependent	MPT	The Mitochondrial Protein Translocase (MPT) Family	3.A.8	.	inner membrane translocase (import) Tim17	LOC_Os03g30200	.	.
	266	ATP-Dependent	MPT	The Mitochondrial Protein Translocase (MPT) Family	3.A.8	.	inner membrane translocase (import) Tim17	LOC_Os03g30220	mito	.
	267	ATP-Dependent	MPT	The Mitochondrial Protein Translocase (MPT) Family	3.A.8	.	inner membrane translocase (import) Tim17	LOC_Os03g30230	.	.
	268	ATP-Dependent	MPT	The Mitochondrial Protein Translocase (MPT) Family	3.A.8	.	inner membrane translocase (import) Tim23	LOC_Os03g47300	mito	.
	269	ATP-Dependent	MPT	The Mitochondrial Protein Translocase (MPT) Family	3.A.8	.	inner membrane translocase (import) Tim22	LOC_Os03g18500	.	.
	270	ATP-Dependent	MPT	The Mitochondrial Protein Translocase (MPT) Family	3.A.8	.	inner membrane translocase (import)?	LOC_Os04g30740	mito	.
	271	ATP-Dependent	MPT	The Mitochondrial Protein Translocase (MPT) Family	3.A.8	.	outer membrane translocase (import) Tom34	LOC_Os04g52580	.	.
	272	ATP-Dependent	MPT	The Mitochondrial Protein Translocase (MPT) Family	3.A.8	.	inner membrane translocase Tim9	LOC_Os05g02050	.	.
	273	ATP-Dependent	MPT	The Mitochondrial Protein Translocase (MPT) Family	3.A.8	.	inner membrane translocase subunit Tim17/Tim22/Tim23?	LOC_Os05g02060	.	.
	274	ATP-Dependent	MPT	The Mitochondrial Protein Translocase (MPT) Family	3.A.8	.	inner membrane translocase subunit Tim17	LOC_Os05g07250	.	.
	275	ATP-Dependent	MPT	The Mitochondrial Protein Translocase (MPT) Family	3.A.8	.	inner membrane translocase subunit Tim50	LOC_Os05g43770	mito	.
	276	ATP-Dependent	MPT	The Mitochondrial Protein Translocase (MPT) Family	3.A.8	.	inner membrane translocase (import) Tim14	LOC_Os07g09450	mito	.
	277	ATP-Dependent	MPT	The Mitochondrial Protein Translocase (MPT) Family	3.A.8	.	inner membrane translocase (import) Tim44	LOC_Os07g22700	mito	.
	278	ATP-Dependent	MPT	The Mitochondrial Protein Translocase (MPT) Family	3.A.8	.	inner membrane translocase (import) Tim17	LOC_Os07g41330	.	.
	279	ATP-Dependent	MPT	The Mitochondrial Protein Translocase (MPT) Family	3.A.8	.	inner membrane translocase (import) Tim8	LOC_Os08g42380	.	.
	280	ATP-Dependent	MPT	The Mitochondrial Protein Translocase (MPT) Family	3.A.8	.	inner membrane translocase (import) Tim23	LOC_Os10g37530	.	.
	281	ATP-Dependent	MPT	The Mitochondrial Protein Translocase (MPT) Family	3.A.8	.	inner membrane translocase (import) Tim8	LOC_Os11g03710	.	.
	282	ATP-Dependent	MPT	The Mitochondrial Protein Translocase (MPT) Family	3.A.8	.	inner membrane translocase (import) Tim8	LOC_Os12g03460	missing	.
	283	ATP-Dependent	MPT	The Mitochondrial Protein Translocase (MPT) Family	3.A.8	.	inner membrane translocase (import) Tim22	LOC_Os12g33020	.	.
	284	ATP-Dependent	MPT	The Mitochondrial Protein Translocase (MPT) Family	3.A.8	.	inner membrane translocase (import) Tim9	LOC_Os12g38310	mito	.
	285	Secondary Transporter	AAA	The ATP:ADP Antiporter (AAA) Family	2.A.12	.	plastidic ADP/ATP	LOC_Os01g45910	.	.
	286	Secondary Transporter	AAA	The ATP:ADP Antiporter (AAA) Family	2.A.12	.	plastidic ADP/ATP	LOC_Os02g11740	.	.
	287	Secondary Transporter	AAAP	The Amino Acid/Auxin Permease (AAAP) Family	2.A.18	.	amino acid (split?)	LOC_Os01g40380	mito	.
	288	Secondary Transporter	AAAP	The Amino Acid/Auxin Permease (AAAP) Family	2.A.18	.	amino acid (split?)	LOC_Os01g40390	.	.
	289	Secondary Transporter	AAAP	The Amino Acid/Auxin Permease (AAAP) Family	2.A.18	.	amino acid	LOC_Os01g40410	.	.
	290	Secondary Transporter	AAAP	The Amino Acid/Auxin Permease (AAAP) Family	2.A.18	.	amino acid	LOC_Os01g41400	.	.
	291	Secondary Transporter	AAAP	The Amino Acid/Auxin Permease (AAAP) Family	2.A.18	.	amino acid	LOC_Os01g41420	.	.
	292	Secondary Transporter	AAAP	The Amino Acid/Auxin Permease (AAAP) Family	2.A.18	.	amino acid (split?)	LOC_Os01g43040	mito	.
	293	Secondary Transporter	AAAP	The Amino Acid/Auxin Permease (AAAP) Family	2.A.18	.	proline	LOC_Os01g43320	.	.
	294	Secondary Transporter	AAAP	The Amino Acid/Auxin Permease (AAAP) Family	2.A.18	.	auxin efflux	LOC_Os01g63770	.	.
	295	Secondary Transporter	AAAP	The Amino Acid/Auxin Permease (AAAP) Family	2.A.18	.	betaine/proline	LOC_Os01g63854	.	.
	296	Secondary Transporter	AAAP	The Amino Acid/Auxin Permease (AAAP) Family	2.A.18	.	amino acid	LOC_Os01g65660	.	.
	297	Secondary Transporter	AAAP	The Amino Acid/Auxin Permease (AAAP) Family	2.A.18	.	amino acid	LOC_Os01g65670	.	.
	298	Secondary Transporter	AAAP	The Amino Acid/Auxin Permease (AAAP) Family	2.A.18	.	amino acid	LOC_Os01g66010	.	.
	299	Secondary Transporter	AAAP	The Amino Acid/Auxin Permease (AAAP) Family	2.A.18	.	proline	LOC_Os01g68050	.	.
	300	Secondary Transporter	AAAP	The Amino Acid/Auxin Permease (AAAP) Family	2.A.18	.	amino acid	LOC_Os01g61044	.	.
	301	Secondary Transporter	AAAP	The Amino Acid/Auxin Permease (AAAP) Family	2.A.18	.	amino acid	LOC_Os02g01100	.	.
	302	Secondary Transporter	AAAP	The Amino Acid/Auxin Permease (AAAP) Family	2.A.18	.	amino acid	LOC_Os02g01210	.	.
	303	Secondary Transporter	AAAP	The Amino Acid/Auxin Permease (AAAP) Family	2.A.18	.	amino acid	LOC_Os02g09810	.	.
	304	Secondary Transporter	AAAP	The Amino Acid/Auxin Permease (AAAP) Family	2.A.18	.	amino acid	LOC_Os02g44980	.	.
	305	Secondary Transporter	AAAP	The Amino Acid/Auxin Permease (AAAP) Family	2.A.18	.	amino acid (split?)	LOC_Os02g46810	.	.
	306	Secondary Transporter	AAAP	The Amino Acid/Auxin Permease (AAAP) Family	2.A.18	.	amino acid	LOC_Os02g49060	.	.
	307	Secondary Transporter	AAAP	The Amino Acid/Auxin Permease (AAAP) Family	2.A.18	.	amino acid	LOC_Os02g49510	.	.
	308	Secondary Transporter	AAAP	The Amino Acid/Auxin Permease (AAAP) Family	2.A.18	.	amino acid	LOC_Os02g54730	.	.
	309	Secondary Transporter	AAAP	The Amino Acid/Auxin Permease (AAAP) Family	2.A.18	.	auxin	LOC_Os03g14080	.	.
	310	Secondary Transporter	AAAP	The Amino Acid/Auxin Permease (AAAP) Family	2.A.18	.	proline	LOC_Os03g44230	.	.
	311	Secondary Transporter	AAAP	The Amino Acid/Auxin Permease (AAAP) Family	2.A.18	.	amino acid	LOC_Os03g60260	.	.
	312	Secondary Transporter	AAAP	The Amino Acid/Auxin Permease (AAAP) Family	2.A.18	.	amino acid (split?)	LOC_Os04g12508	missing	.
	313	Secondary Transporter	AAAP	The Amino Acid/Auxin Permease (AAAP) Family	2.A.18	.	amino acid (split?)	LOC_Os04g12499	.	.
	314	Secondary Transporter	AAAP	The Amino Acid/Auxin Permease (AAAP) Family	2.A.18	.	amino acid (split?)	LOC_Os04g38670	.	.
	315	Secondary Transporter	AAAP	The Amino Acid/Auxin Permease (AAAP) Family	2.A.18	.	amino acid (split?)	LOC_Os04g38660	.	.
	316	Secondary Transporter	AAAP	The Amino Acid/Auxin Permease (AAAP) Family	2.A.18	.	amino acid	LOC_Os04g38680	.	.
	317	Secondary Transporter	AAAP	The Amino Acid/Auxin Permease (AAAP) Family	2.A.18	.	amino acid	LOC_Os04g38860	.	.
	318	Secondary Transporter	AAAP	The Amino Acid/Auxin Permease (AAAP) Family	2.A.18	.	amino acid	LOC_Os04g39489	.	.
	319	Secondary Transporter	AAAP	The Amino Acid/Auxin Permease (AAAP) Family	2.A.18	.	amino acid	LOC_Os04g41350	.	.
	320	Secondary Transporter	AAAP	The Amino Acid/Auxin Permease (AAAP) Family	2.A.18	.	amino acid	LOC_Os04g47420	.	.
	321	Secondary Transporter	AAAP	The Amino Acid/Auxin Permease (AAAP) Family	2.A.18	.	amino acid	LOC_Os04g47780	.	.
	322	Secondary Transporter	AAAP	The Amino Acid/Auxin Permease (AAAP) Family	2.A.18	.	amino acid	LOC_Os04g56470	.	.
	323	Secondary Transporter	AAAP	The Amino Acid/Auxin Permease (AAAP) Family	2.A.18	.	histidine	LOC_Os05g14820	.	.
	324	Secondary Transporter	AAAP	The Amino Acid/Auxin Permease (AAAP) Family	2.A.18	.	amino acid	LOC_Os05g30150	.	.
	325	Secondary Transporter	AAAP	The Amino Acid/Auxin Permease (AAAP) Family	2.A.18	.	amino acid	LOC_Os05g34980	.	.
	326	Secondary Transporter	AAAP	The Amino Acid/Auxin Permease (AAAP) Family	2.A.18	.	amino acid	LOC_Os05g50920	.	.
	327	Secondary Transporter	AAAP	The Amino Acid/Auxin Permease (AAAP) Family	2.A.18	.	auxin/proton symporter	LOC_Os05g37470	.	.
	328	Secondary Transporter	AAAP	The Amino Acid/Auxin Permease (AAAP) Family	2.A.18	.	amino acid	LOC_Os06g12320	.	.
	329	Secondary Transporter	AAAP	The Amino Acid/Auxin Permease (AAAP) Family	2.A.18	.	amino acid	LOC_Os06g12330	.	.
	330	Secondary Transporter	AAAP	The Amino Acid/Auxin Permease (AAAP) Family	2.A.18	.	amino acid	LOC_Os06g12350	.	.
	331	Secondary Transporter	AAAP	The Amino Acid/Auxin Permease (AAAP) Family	2.A.18	.	amino acid	LOC_Os06g16420	.	.
	332	Secondary Transporter	AAAP	The Amino Acid/Auxin Permease (AAAP) Family	2.A.18	.	amino acid	LOC_Os06g36180	.	.
	333	Secondary Transporter	AAAP	The Amino Acid/Auxin Permease (AAAP) Family	2.A.18	.	proline	LOC_Os07g01090	.	.
	334	Secondary Transporter	AAAP	The Amino Acid/Auxin Permease (AAAP) Family	2.A.18	.	amino acid	LOC_Os07g04180	.	.
	335	Secondary Transporter	AAAP	The Amino Acid/Auxin Permease (AAAP) Family	2.A.18	.	amino acid	LOC_Os07g12770	.	.
	336	Secondary Transporter	AAAP	The Amino Acid/Auxin Permease (AAAP) Family	2.A.18	.	amino acid	LOC_Os08g03350	.	.
	337	Secondary Transporter	AAAP	The Amino Acid/Auxin Permease (AAAP) Family	2.A.18	.	amino acid (split?)	LOC_Os08g32070	.	.
	338	Secondary Transporter	AAAP	The Amino Acid/Auxin Permease (AAAP) Family	2.A.18	.	auxin influx	LOC_Os10g05690	.	.
	339	Secondary Transporter	AAAP	The Amino Acid/Auxin Permease (AAAP) Family	2.A.18	.	amino acid	LOC_Os10g27980	.	.
	340	Secondary Transporter	AAAP	The Amino Acid/Auxin Permease (AAAP) Family	2.A.18	.	auxin influx	LOC_Os11g06820	.	.
	341	Secondary Transporter	AAAP	The Amino Acid/Auxin Permease (AAAP) Family	2.A.18	.	amino acid	LOC_Os11g09020	.	.
	342	Secondary Transporter	AAAP	The Amino Acid/Auxin Permease (AAAP) Family	2.A.18	.	amino acid	LOC_Os11g19240	.	.
	343	Secondary Transporter	AAAP	The Amino Acid/Auxin Permease (AAAP) Family	2.A.18	.	amino acid	LOC_Os12g08090	.	.
	344	Secondary Transporter	AAAP	The Amino Acid/Auxin Permease (AAAP) Family	2.A.18	.	amino acid	LOC_Os12g08130	.	.
	345	Secondary Transporter	AAAP	The Amino Acid/Auxin Permease (AAAP) Family	2.A.18	.	amino acid	LOC_Os12g09300	.	.
	346	Secondary Transporter	AAAP	The Amino Acid/Auxin Permease (AAAP) Family	2.A.18	.	amino acid	LOC_Os12g09320	.	.
	347	Secondary Transporter	AAAP	The Amino Acid/Auxin Permease (AAAP) Family	2.A.18	.	histidine/lysine	LOC_Os12g14100	.	.
	348	Secondary Transporter	AAAP	The Amino Acid/Auxin Permease (AAAP) Family	2.A.18	.	histidine/lysine	LOC_Os12g30040	.	.
	349	Secondary Transporter	AAAP	The Amino Acid/Auxin Permease (AAAP) Family	2.A.18	.	amino acid	LOC_Os12g38570	.	.
	350	Secondary Transporter	AE	The Anion Exchanger (AE) Family	2.A.31	.	boron efflux	LOC_Os01g08020	.	.
	351	Secondary Transporter	AE	The Anion Exchanger (AE) Family	2.A.31	.	boron efflux	LOC_Os05g08430	.	.
	352	Secondary Transporter	AE	The Anion Exchanger (AE) Family	2.A.31	.	boron efflux	LOC_Os12g37840	.	.
	353	Secondary Transporter	AEC	The Auxin Efflux Carrier (AEC) Family	2.A.69	.	auxin efflux	LOC_Os01g45550	.	.
	354	Secondary Transporter	AEC	The Auxin Efflux Carrier (AEC) Family	2.A.69	.	auxin efflux	LOC_Os01g51780	.	.
	355	Secondary Transporter	AEC	The Auxin Efflux Carrier (AEC) Family	2.A.69	.	auxin efflux	LOC_Os01g58860	.	.
	356	Secondary Transporter	AEC	The Auxin Efflux Carrier (AEC) Family	2.A.69	.	auxin efflux	LOC_Os01g60230	.	.
	357	Secondary Transporter	AEC	The Auxin Efflux Carrier (AEC) Family	2.A.69	.	auxin efflux	LOC_Os01g69070	.	.
	358	Secondary Transporter	AEC	The Auxin Efflux Carrier (AEC) Family	2.A.69	.	auxin efflux	LOC_Os02g50960	.	.
	359	Secondary Transporter	AEC	The Auxin Efflux Carrier (AEC) Family	2.A.69	.	auxin efflux	LOC_Os05g40330	mito	.
	360	Secondary Transporter	AEC	The Auxin Efflux Carrier (AEC) Family	2.A.69	.	auxin efflux	LOC_Os05g50140	.	.
	361	Secondary Transporter	AEC	The Auxin Efflux Carrier (AEC) Family	2.A.69	.	auxin efflux	LOC_Os06g12610	.	.
	362	Secondary Transporter	AEC	The Auxin Efflux Carrier (AEC) Family	2.A.69	.	auxin efflux	LOC_Os06g44970	.	.
	363	Secondary Transporter	AEC	The Auxin Efflux Carrier (AEC) Family	2.A.69	.	auxin efflux	LOC_Os08g09190	.	.
	364	Secondary Transporter	AEC	The Auxin Efflux Carrier (AEC) Family	2.A.69	.	auxin efflux	LOC_Os08g41720	.	.
	365	Secondary Transporter	AEC	The Auxin Efflux Carrier (AEC) Family	2.A.69	.	auxin efflux	LOC_Os09g32770	.	.
	366	Secondary Transporter	AEC	The Auxin Efflux Carrier (AEC) Family	2.A.69	.	auxin efflux	LOC_Os09g38130	.	.
	367	Secondary Transporter	AEC	The Auxin Efflux Carrier (AEC) Family	2.A.69	.	auxin efflux	LOC_Os09g38210	.	.
	368	Secondary Transporter	AEC	The Auxin Efflux Carrier (AEC) Family	2.A.69	.	auxin efflux	LOC_Os09g31478	.	.
	369	Secondary Transporter	AEC	The Auxin Efflux Carrier (AEC) Family	2.A.69	.	auxin efflux	LOC_Os11g02950	.	.
	370	Secondary Transporter	AEC	The Auxin Efflux Carrier (AEC) Family	2.A.69	.	auxin efflux	LOC_Os11g04190	.	.
	371	Secondary Transporter	AEC	The Auxin Efflux Carrier (AEC) Family	2.A.69	.	auxin efflux	LOC_Os12g04000	.	.
	372	Secondary Transporter	APC	The Amino Acid-Polyamine-Organocation (APC) Family	2.A.3	.	amino acid	LOC_Os01g11160	.	.
	373	Secondary Transporter	APC	The Amino Acid-Polyamine-Organocation (APC) Family	2.A.3	.	amino acid/GABA	LOC_Os01g42234	.	.
	374	Secondary Transporter	APC	The Amino Acid-Polyamine-Organocation (APC) Family	2.A.3	.	GABA	LOC_Os01g71700	.	.
	375	Secondary Transporter	APC	The Amino Acid-Polyamine-Organocation (APC) Family	2.A.3	.	GABA	LOC_Os01g71710	.	.
	376	Secondary Transporter	APC	The Amino Acid-Polyamine-Organocation (APC) Family	2.A.3	.	GABA	LOC_Os01g71720	.	.
	377	Secondary Transporter	APC	The Amino Acid-Polyamine-Organocation (APC) Family	2.A.3	.	GABA	LOC_Os01g71740	.	.
	378	Secondary Transporter	APC	The Amino Acid-Polyamine-Organocation (APC) Family	2.A.3	.	GABA	LOC_Os01g71760	.	.
	379	Secondary Transporter	APC	The Amino Acid-Polyamine-Organocation (APC) Family	2.A.3	.	amino acid	LOC_Os02g43860	.	.
	380	Secondary Transporter	APC	The Amino Acid-Polyamine-Organocation (APC) Family	2.A.3	.	amino acid	LOC_Os02g47210	.	.
	381	Secondary Transporter	APC	The Amino Acid-Polyamine-Organocation (APC) Family	2.A.3	.	amino acid (split?)	LOC_Os03g25840	.	.
	382	Secondary Transporter	APC	The Amino Acid-Polyamine-Organocation (APC) Family	2.A.3	.	amino acid (split?)	LOC_Os03g25820	mito	.
	383	Secondary Transporter	APC	The Amino Acid-Polyamine-Organocation (APC) Family	2.A.3	.	amino acid (split?)	LOC_Os03g25869	.	.
	384	Secondary Transporter	APC	The Amino Acid-Polyamine-Organocation (APC) Family	2.A.3	.	amino acid	LOC_Os03g25920	.	.
	385	Secondary Transporter	APC	The Amino Acid-Polyamine-Organocation (APC) Family	2.A.3	.	amino acid	LOC_Os03g37984	.	.
	386	Secondary Transporter	APC	The Amino Acid-Polyamine-Organocation (APC) Family	2.A.3	.	amino acid (split?)	LOC_Os03g43980	.	.
	387	Secondary Transporter	APC	The Amino Acid-Polyamine-Organocation (APC) Family	2.A.3	.	amino acid (split?)	LOC_Os03g43970	.	.
	388	Secondary Transporter	APC	The Amino Acid-Polyamine-Organocation (APC) Family	2.A.3	.	amino acid	LOC_Os03g45170	mito	.
	389	Secondary Transporter	APC	The Amino Acid-Polyamine-Organocation (APC) Family	2.A.3	.	amino acid/GABA	LOC_Os04g35540	.	.
	390	Secondary Transporter	APC	The Amino Acid-Polyamine-Organocation (APC) Family	2.A.3	.	amino acid	LOC_Os04g45950	.	.
	391	Secondary Transporter	APC	The Amino Acid-Polyamine-Organocation (APC) Family	2.A.3	.	amino acid	LOC_Os06g34830	.	.
	392	Secondary Transporter	APC	The Amino Acid-Polyamine-Organocation (APC) Family	2.A.3	.	amino acid (split?)	LOC_Os08g41370	.	.
	393	Secondary Transporter	APC	The Amino Acid-Polyamine-Organocation (APC) Family	2.A.3	.	amino acid	LOC_Os10g30090	.	.
	394	Secondary Transporter	APC	The Amino Acid-Polyamine-Organocation (APC) Family	2.A.3	.	amino acid	LOC_Os11g05690	.	.
	395	Secondary Transporter	APC	The Amino Acid-Polyamine-Organocation (APC) Family	2.A.3	.	amino acid	LOC_Os12g06060	.	.
	396	Secondary Transporter	APC	The Amino Acid-Polyamine-Organocation (APC) Family	2.A.3	.	amino acid (split?)	LOC_Os12g39080	.	.
	397	Secondary Transporter	APC	The Amino Acid-Polyamine-Organocation (APC) Family	2.A.3	.	amino acid	LOC_Os12g41890	.	.
	398	Secondary Transporter	APC	The Amino Acid-Polyamine-Organocation (APC) Family	2.A.3	.	amino acid	LOC_Os12g42850	.	.
	399	Secondary Transporter	ArAE	The Aromatic Acid Exporter (ArAE) Family	2.A.85	.	aluminum-activated malate transporter?	LOC_Os01g12210	.	.
	400	Secondary Transporter	ArAE	The Aromatic Acid Exporter (ArAE) Family	2.A.85	.	aluminum-activated malate transporter?	LOC_Os01g53570	.	.
	401	Secondary Transporter	ArAE	The Aromatic Acid Exporter (ArAE) Family	2.A.85	.	aluminum-activated malate? (split)	LOC_Os02g45150	.	.
	402	Secondary Transporter	ArAE	The Aromatic Acid Exporter (ArAE) Family	2.A.85	.	aluminum-activated malate? (split)	LOC_Os02g45160	.	.
	403	Secondary Transporter	ArAE	The Aromatic Acid Exporter (ArAE) Family	2.A.85	.	aluminum-activated malate transporter?	LOC_Os02g49790	.	.
	404	Secondary Transporter	ArAE	The Aromatic Acid Exporter (ArAE) Family	2.A.85	.	aluminum-activated malate transporter?	LOC_Os04g34010	.	.
	405	Secondary Transporter	ArAE	The Aromatic Acid Exporter (ArAE) Family	2.A.85	.	aluminum-activated malate transporter?	LOC_Os04g47930	.	.
	406	Secondary Transporter	ArAE	The Aromatic Acid Exporter (ArAE) Family	2.A.85	.	Unclassified	LOC_Os05g33360	.	.
	407	Secondary Transporter	ArAE	The Aromatic Acid Exporter (ArAE) Family	2.A.85	.	aluminum-activated malate transporter?	LOC_Os06g15779	.	.
	408	Secondary Transporter	ArAE	The Aromatic Acid Exporter (ArAE) Family	2.A.85	.	aluminum-activated malate transporter?	LOC_Os06g22600	.	.
	409	Secondary Transporter	ArAE	The Aromatic Acid Exporter (ArAE) Family	2.A.85	.	Unclassified	LOC_Os07g08060	mito	.
	410	Secondary Transporter	ArAE	The Aromatic Acid Exporter (ArAE) Family	2.A.85	.	Unclassified	LOC_Os07g08070	.	.
	411	Secondary Transporter	ArAE	The Aromatic Acid Exporter (ArAE) Family	2.A.85	.	aluminum-activated malate transporter?	LOC_Os10g42180	.	.
	412	Secondary Transporter	ArAE	The Aromatic Acid Exporter (ArAE) Family	2.A.85	.	aluminum-activated malate transporter?	LOC_Os11g37200	.	.
	413	Secondary Transporter	ArsB	The Arsenite-Antimonite (ArsB) Efflux Family	2.A.45	.	arsenite (ArsB)	LOC_Os02g57620	.	.
	414	Secondary Transporter	ArsB	The Arsenite-Antimonite (ArsB) Efflux Family	2.A.45	.	arsenite (ArsB)	LOC_Os03g01700	.	.
	415	Secondary Transporter	ArsB	The Arsenite-Antimonite (ArsB) Efflux Family	2.A.45	.	arsenite (ArsB)	LOC_Os03g05390	.	.
	416	Secondary Transporter	BASS	The Bile Acid:Na+ Symporter (BASS) Family	2.A.28	.	sodium ion/bile acid	LOC_Os01g45750	.	.
	417	Secondary Transporter	BASS	The Bile Acid:Na+ Symporter (BASS) Family	2.A.28	.	sodium ion/bile acid	LOC_Os02g27490	.	.
	418	Secondary Transporter	BASS	The Bile Acid:Na+ Symporter (BASS) Family	2.A.28	.	sodium ion/bile acid	LOC_Os02g32930	.	.
	419	Secondary Transporter	BASS	The Bile Acid:Na+ Symporter (BASS) Family	2.A.28	.	sodium ion/bile acid	LOC_Os04g31210	.	.
	420	Secondary Transporter	BASS	The Bile Acid:Na+ Symporter (BASS) Family	2.A.28	.	sodium ion/bile acid	LOC_Os09g34900	.	.
	421	Secondary Transporter	BASS	The Bile Acid:Na+ Symporter (BASS) Family	2.A.28	.	sodium ion/bile acid	LOC_Os12g07270	mito	.
	422	Secondary Transporter	CaCA	The Ca2+:Cation Antiporter (CaCA) Family	2.A.19	.	sodium ion/calcium ion	LOC_Os01g11414	.	.
	423	Secondary Transporter	CaCA	The Ca2+:Cation Antiporter (CaCA) Family	2.A.19	.	proton/calcium ion	LOC_Os01g37690	.	.
	424	Secondary Transporter	CaCA	The Ca2+:Cation Antiporter (CaCA) Family	2.A.19	.	proton/calcium ion	LOC_Os02g04630	.	.
	425	Secondary Transporter	CaCA	The Ca2+:Cation Antiporter (CaCA) Family	2.A.19	.	sodium ion/calcium ion	LOC_Os02g14980	.	.
	426	Secondary Transporter	CaCA	The Ca2+:Cation Antiporter (CaCA) Family	2.A.19	.	vacuolar proton/calcium ion	LOC_Os02g21009	.	.
	427	Secondary Transporter	CaCA	The Ca2+:Cation Antiporter (CaCA) Family	2.A.19	.	proton/magnesium ion	LOC_Os02g43110	mito	.
	428	Secondary Transporter	CaCA	The Ca2+:Cation Antiporter (CaCA) Family	2.A.19	.	sodium ion/calcium ion	LOC_Os03g08230	.	.
	429	Secondary Transporter	CaCA	The Ca2+:Cation Antiporter (CaCA) Family	2.A.19	.	sodium ion/calcium ion	LOC_Os03g45370	mito	.
	430	Secondary Transporter	CaCA	The Ca2+:Cation Antiporter (CaCA) Family	2.A.19	.	vacuolar proton/calcium ion	LOC_Os03g27960	.	.
	431	Secondary Transporter	CaCA	The Ca2+:Cation Antiporter (CaCA) Family	2.A.19	.	proton/calcium ion	LOC_Os04g55940	.	.
	432	Secondary Transporter	CaCA	The Ca2+:Cation Antiporter (CaCA) Family	2.A.19	.	proton/calcium ion (vacuolar)	LOC_Os05g51610	.	.
	433	Secondary Transporter	CaCA	The Ca2+:Cation Antiporter (CaCA) Family	2.A.19	.	sodium ion/calcium ion	LOC_Os10g30070	.	.
	434	Secondary Transporter	CaCA	The Ca2+:Cation Antiporter (CaCA) Family	2.A.19	.	sodium ion/calcium ion	LOC_Os11g01580	.	.
	435	Secondary Transporter	CaCA	The Ca2+:Cation Antiporter (CaCA) Family	2.A.19	.	sodium ion/calcium ion	LOC_Os11g05070	.	.
	436	Secondary Transporter	CaCA	The Ca2+:Cation Antiporter (CaCA) Family	2.A.19	.	sodium ion/calcium ion	LOC_Os11g43860	.	.
	437	Secondary Transporter	CaCA	The Ca2+:Cation Antiporter (CaCA) Family	2.A.19	.	sodium ion/calcium ion	LOC_Os12g42910	mito	.
	438	Secondary Transporter	CCC	The Cation-Chloride Cotransporter (CCC) Family	2.A.30	.	sodium/potassium/chloride ion cotransporter	LOC_Os01g19850	.	.
	439	Secondary Transporter	CCC	The Cation-Chloride Cotransporter (CCC) Family	2.A.30	.	sodium/potassium/chloride ion cotransporter	LOC_Os08g23440	.	.
	440	Secondary Transporter	CDF	The Cation Diffusion Facilitator (CDF) Family	2.A.4	.	cation efflux	LOC_Os01g62070	.	.
	441	Secondary Transporter	CDF	The Cation Diffusion Facilitator (CDF) Family	2.A.4	.	cation efflux	LOC_Os01g03914	.	.
	442	Secondary Transporter	CDF	The Cation Diffusion Facilitator (CDF) Family	2.A.4	.	cation efflux	LOC_Os02g53490	.	.
	443	Secondary Transporter	CDF	The Cation Diffusion Facilitator (CDF) Family	2.A.4	.	cation efflux	LOC_Os02g58580	.	.
	444	Secondary Transporter	CDF	The Cation Diffusion Facilitator (CDF) Family	2.A.4	.	cation efflux	LOC_Os03g12530	.	.
	445	Secondary Transporter	CDF	The Cation Diffusion Facilitator (CDF) Family	2.A.4	.	cation efflux	LOC_Os04g23180	.	.
	446	Secondary Transporter	CDF	The Cation Diffusion Facilitator (CDF) Family	2.A.4	.	zinc ion efflux	LOC_Os05g03780	.	.
	447	Secondary Transporter	CDF	The Cation Diffusion Facilitator (CDF) Family	2.A.4	.	cation efflux	LOC_Os05g38670	.	.
	448	Secondary Transporter	CDF	The Cation Diffusion Facilitator (CDF) Family	2.A.4	.	zinc ion efflux	LOC_Os08g32650	.	.
	449	Secondary Transporter	ClC	The Chloride Carrier/Channel (ClC) Family	2.A.49	.	chloride ion channel	LOC_Os01g50860	.	.
	450	Secondary Transporter	ClC	The Chloride Carrier/Channel (ClC) Family	2.A.49	.	chloride ion channel	LOC_Os01g65500	.	.
	451	Secondary Transporter	ClC	The Chloride Carrier/Channel (ClC) Family	2.A.49	.	chloride ion channel	LOC_Os02g35190	.	.
	452	Secondary Transporter	ClC	The Chloride Carrier/Channel (ClC) Family	2.A.49	.	chloride ion channel	LOC_Os02g48880	.	.
	453	Secondary Transporter	ClC	The Chloride Carrier/Channel (ClC) Family	2.A.49	.	chloride ion channel	LOC_Os03g48940	.	.
	454	Secondary Transporter	ClC	The Chloride Carrier/Channel (ClC) Family	2.A.49	.	chloride ion channel	LOC_Os04g55210	.	.
	455	Secondary Transporter	ClC	The Chloride Carrier/Channel (ClC) Family	2.A.49	.	chloride ion channel	LOC_Os08g20570	.	.
	456	Secondary Transporter	ClC	The Chloride Carrier/Channel (ClC) Family	2.A.49	.	chloride ion channel	LOC_Os08g38980	.	.
	457	Secondary Transporter	ClC	The Chloride Carrier/Channel (ClC) Family	2.A.49	.	chloride ion channel	LOC_Os12g25200	.	.
	458	Secondary Transporter	CPA1	The Monovalent Cation:Proton Antiporter-1 (CPA1) Family	2.A.36	.	sodium ion/proton	LOC_Os05g05590	.	.
	459	Secondary Transporter	CPA1	The Monovalent Cation:Proton Antiporter-1 (CPA1) Family	2.A.36	.	sodium ion/proton	LOC_Os06g21360	.	.
	460	Secondary Transporter	CPA1	The Monovalent Cation:Proton Antiporter-1 (CPA1) Family	2.A.36	.	sodium ion/proton	LOC_Os07g47100	.	.
	461	Secondary Transporter	CPA1	The Monovalent Cation:Proton Antiporter-1 (CPA1) Family	2.A.36	.	sodium ion/proton	LOC_Os09g11450	.	.
	462	Secondary Transporter	CPA1	The Monovalent Cation:Proton Antiporter-1 (CPA1) Family	2.A.36	.	sodium ion/proton	LOC_Os09g30446	.	.
	463	Secondary Transporter	CPA1	The Monovalent Cation:Proton Antiporter-1 (CPA1) Family	2.A.36	.	sodium ion/proton	LOC_Os11g42790	.	.
	464	Secondary Transporter	CPA1	The Monovalent Cation:Proton Antiporter-1 (CPA1) Family	2.A.36	.	sodium ion/proton	LOC_Os12g44360	.	.
	465	Secondary Transporter	CPA2	The Monovalent Cation:Proton Antiporter-2 (CPA2) Family	2.A.37	.	sodium ion/proton	LOC_Os01g60140	.	.
	466	Secondary Transporter	CPA2	The Monovalent Cation:Proton Antiporter-2 (CPA2) Family	2.A.37	.	sodium ion/proton	LOC_Os02g58660	.	.
	467	Secondary Transporter	CPA2	The Monovalent Cation:Proton Antiporter-2 (CPA2) Family	2.A.37	.	sodium ion/proton	LOC_Os03g61290	.	.
	468	Secondary Transporter	CPA2	The Monovalent Cation:Proton Antiporter-2 (CPA2) Family	2.A.37	.	potassium ion/proton	LOC_Os03g03590	.	.
	469	Secondary Transporter	CPA2	The Monovalent Cation:Proton Antiporter-2 (CPA2) Family	2.A.37	.	potassium ion efflux	LOC_Os04g58620	.	.
	470	Secondary Transporter	CPA2	The Monovalent Cation:Proton Antiporter-2 (CPA2) Family	2.A.37	.	sodium ion/proton	LOC_Os05g02240	.	.
	471	Secondary Transporter	CPA2	The Monovalent Cation:Proton Antiporter-2 (CPA2) Family	2.A.37	.	sodium ion/proton	LOC_Os05g19500	.	.
	472	Secondary Transporter	CPA2	The Monovalent Cation:Proton Antiporter-2 (CPA2) Family	2.A.37	.	sodium ion/proton	LOC_Os05g31730	.	.
	473	Secondary Transporter	CPA2	The Monovalent Cation:Proton Antiporter-2 (CPA2) Family	2.A.37	.	sodium ion/proton	LOC_Os05g39600	.	.
	474	Secondary Transporter	CPA2	The Monovalent Cation:Proton Antiporter-2 (CPA2) Family	2.A.37	.	sodium ion/proton	LOC_Os05g40650	.	.
	475	Secondary Transporter	CPA2	The Monovalent Cation:Proton Antiporter-2 (CPA2) Family	2.A.37	.	potassium ion efflux	LOC_Os06g36590	.	.
	476	Secondary Transporter	CPA2	The Monovalent Cation:Proton Antiporter-2 (CPA2) Family	2.A.37	.	sodium ion/proton antiporter	LOC_Os08g02450	.	.
	477	Secondary Transporter	CPA2	The Monovalent Cation:Proton Antiporter-2 (CPA2) Family	2.A.37	.	sodium ion/proton antiporter	LOC_Os08g43690	.	.
	478	Secondary Transporter	CPA2	The Monovalent Cation:Proton Antiporter-2 (CPA2) Family	2.A.37	.	sodium ion/proton	LOC_Os09g37300	.	.
	479	Secondary Transporter	CPA2	The Monovalent Cation:Proton Antiporter-2 (CPA2) Family	2.A.37	.	sodium ion/proton	LOC_Os11g01820	.	.
	480	Secondary Transporter	CPA2	The Monovalent Cation:Proton Antiporter-2 (CPA2) Family	2.A.37	.	sodium ion/proton	LOC_Os11g03070	.	.
	481	Secondary Transporter	CPA2	The Monovalent Cation:Proton Antiporter-2 (CPA2) Family	2.A.37	.	sodium ion/proton	LOC_Os12g01820	.	.
	482	Secondary Transporter	CPA2	The Monovalent Cation:Proton Antiporter-2 (CPA2) Family	2.A.37	.	sodium ion/proton	LOC_Os12g02840	.	.
	483	Secondary Transporter	CPA2	The Monovalent Cation:Proton Antiporter-2 (CPA2) Family	2.A.37	.	sodium ion/proton	LOC_Os12g42200	.	.
	484	Secondary Transporter	CPA2	The Monovalent Cation:Proton Antiporter-2 (CPA2) Family	2.A.37	.	sodium ion/proton	LOC_Os12g44300	.	.
	485	Secondary Transporter	DASS	The Divalent Anion:Na+ Symporter (DASS) Family	2.A.47	.	2-oxoglutarate/malate	LOC_Os08g37600	.	.
	486	Secondary Transporter	DASS	The Divalent Anion:Na+ Symporter (DASS) Family	2.A.47	.	sodium ion/dicarboxylate	LOC_Os08g39370	.	.
	487	Secondary Transporter	DASS	The Divalent Anion:Na+ Symporter (DASS) Family	2.A.47	.	2-oxoglutarate/malate	LOC_Os09g29430	.	.
	488	Secondary Transporter	DASS	The Divalent Anion:Na+ Symporter (DASS) Family	2.A.47	.	sodium ion/dicarboxylate	LOC_Os09g31130	.	.
	489	Secondary Transporter	DASS	The Divalent Anion:Na+ Symporter (DASS) Family	2.A.47	.	anion	LOC_Os10g31040	.	.
	490	Secondary Transporter	DASS	The Divalent Anion:Na+ Symporter (DASS) Family	2.A.47	.	anion	LOC_Os10g39980	.	.
	491	Secondary Transporter	DASS	The Divalent Anion:Na+ Symporter (DASS) Family	2.A.47	.	2-oxoglutarate/malate	LOC_Os12g33080	.	.
	492	Secondary Transporter	DMT	The Drug/Metabolite Transporter (DMT) Superfamily	2.A.7	.	MtN21 nodulin protein (P-DME)	LOC_Os01g02870	.	.
	493	Secondary Transporter	DMT	The Drug/Metabolite Transporter (DMT) Superfamily	2.A.7	.	glucose-6-phosphate/phosphate translocator	LOC_Os01g07310	.	.
	494	Secondary Transporter	DMT	The Drug/Metabolite Transporter (DMT) Superfamily	2.A.7	.	glucose-6-phosphate/phosphate translocator	LOC_Os01g07730	.	.
	495	Secondary Transporter	DMT	The Drug/Metabolite Transporter (DMT) Superfamily	2.A.7	.	MtN21 nodulin protein (P-DME)	LOC_Os01g10970	.	.
	496	Secondary Transporter	DMT	The Drug/Metabolite Transporter (DMT) Superfamily	2.A.7	.	MtN21 nodulin protein (P-DME)	LOC_Os01g10980	.	.
	497	Secondary Transporter	DMT	The Drug/Metabolite Transporter (DMT) Superfamily	2.A.7	.	MtN21 nodulin protein (P-DME)	LOC_Os01g10990	.	.
	498	Secondary Transporter	DMT	The Drug/Metabolite Transporter (DMT) Superfamily	2.A.7	.	triose phosphate/phosphate translocator	LOC_Os01g13770	.	.
	499	Secondary Transporter	DMT	The Drug/Metabolite Transporter (DMT) Superfamily	2.A.7	.	MtN21 nodulin protein (P-DME)	LOC_Os01g19240	.	.
	500	Secondary Transporter	DMT	The Drug/Metabolite Transporter (DMT) Superfamily	2.A.7	.	MtN21 nodulin protein (P-DME)	LOC_Os01g19290	.	.
	501	Secondary Transporter	DMT	The Drug/Metabolite Transporter (DMT) Superfamily	2.A.7	.	purine	LOC_Os01g31940	.	.
	502	Secondary Transporter	DMT	The Drug/Metabolite Transporter (DMT) Superfamily	2.A.7	.	MtN21 nodulin protein (P-DME)	LOC_Os01g36560	.	.
	503	Secondary Transporter	DMT	The Drug/Metabolite Transporter (DMT) Superfamily	2.A.7	.	MtN21 nodulin protein (P-DME)	LOC_Os01g36580	.	.
	504	Secondary Transporter	DMT	The Drug/Metabolite Transporter (DMT) Superfamily	2.A.7	.	MtN21 nodulin protein (P-DME)	LOC_Os01g36590	.	.
	505	Secondary Transporter	DMT	The Drug/Metabolite Transporter (DMT) Superfamily	2.A.7	.	purine	LOC_Os01g48800	.	.
	506	Secondary Transporter	DMT	The Drug/Metabolite Transporter (DMT) Superfamily	2.A.7	.	nucleotide-sugar	LOC_Os01g54580	.	.
	507	Secondary Transporter	DMT	The Drug/Metabolite Transporter (DMT) Superfamily	2.A.7	.	phosphate/phosphoenolpyruvate translocator	LOC_Os01g58870	.	.
	508	Secondary Transporter	DMT	The Drug/Metabolite Transporter (DMT) Superfamily	2.A.7	.	MtN21 nodulin protein (P-DME)	LOC_Os01g58910	.	.
	509	Secondary Transporter	DMT	The Drug/Metabolite Transporter (DMT) Superfamily	2.A.7	.	glucose-6-phosphate/phosphate translocator	LOC_Os01g60780	.	.
	510	Secondary Transporter	DMT	The Drug/Metabolite Transporter (DMT) Superfamily	2.A.7	.	CMP-sialic acid?	LOC_Os01g67330	.	.
	511	Secondary Transporter	DMT	The Drug/Metabolite Transporter (DMT) Superfamily	2.A.7	.	MtN21 nodulin protein (P-DME)	LOC_Os02g01326	.	.
	512	Secondary Transporter	DMT	The Drug/Metabolite Transporter (DMT) Superfamily	2.A.7	.	MtN21 nodulin protein (P-DME)	LOC_Os02g02310	.	.
	513	Secondary Transporter	DMT	The Drug/Metabolite Transporter (DMT) Superfamily	2.A.7	.	GDP-mannose?	LOC_Os02g06010	.	.
	514	Secondary Transporter	DMT	The Drug/Metabolite Transporter (DMT) Superfamily	2.A.7	.	MtN21 nodulin protein (P-DME)	LOC_Os02g22680	.	.
	515	Secondary Transporter	DMT	The Drug/Metabolite Transporter (DMT) Superfamily	2.A.7	.	CMP-sialic acid?	LOC_Os02g39200	.	.
	516	Secondary Transporter	DMT	The Drug/Metabolite Transporter (DMT) Superfamily	2.A.7	.	UDP-glucuronic acid/UDP-N-acetylgalactosamine	LOC_Os02g40030	.	.
	517	Secondary Transporter	DMT	The Drug/Metabolite Transporter (DMT) Superfamily	2.A.7	.	Unclassified	LOC_Os02g40090	.	.
	518	Secondary Transporter	DMT	The Drug/Metabolite Transporter (DMT) Superfamily	2.A.7	.	glucose-6-phosphate/phosphate translocator	LOC_Os02g41780	.	.
	519	Secondary Transporter	DMT	The Drug/Metabolite Transporter (DMT) Superfamily	2.A.7	.	purine	LOC_Os02g46380	.	.
	520	Secondary Transporter	DMT	The Drug/Metabolite Transporter (DMT) Superfamily	2.A.7	.	MtN21 nodulin protein (P-DME)	LOC_Os02g47500	.	.
	521	Secondary Transporter	DMT	The Drug/Metabolite Transporter (DMT) Superfamily	2.A.7	.	glucose-6-phosphate/phosphate translocator	LOC_Os02g49260	.	.
	522	Secondary Transporter	DMT	The Drug/Metabolite Transporter (DMT) Superfamily	2.A.7	.	MtN21 nodulin protein (P-DME)	LOC_Os02g52930	.	.
	523	Secondary Transporter	DMT	The Drug/Metabolite Transporter (DMT) Superfamily	2.A.7	.	UDP-N-acetylglucosamine?	LOC_Os02g36390	.	.
	524	Secondary Transporter	DMT	The Drug/Metabolite Transporter (DMT) Superfamily	2.A.7	.	Unclassified	LOC_Os03g02670	.	.
	525	Secondary Transporter	DMT	The Drug/Metabolite Transporter (DMT) Superfamily	2.A.7	.	MtN21 nodulin protein (P-DME)	LOC_Os03g05530	mito	.
	526	Secondary Transporter	DMT	The Drug/Metabolite Transporter (DMT) Superfamily	2.A.7	.	purine	LOC_Os03g08880	.	.
	527	Secondary Transporter	DMT	The Drug/Metabolite Transporter (DMT) Superfamily	2.A.7	.	phosphate/phosphoenolpyruvate translocator	LOC_Os03g17740	.	.
	528	Secondary Transporter	DMT	The Drug/Metabolite Transporter (DMT) Superfamily	2.A.7	.	phosphate/phosphoenolpyruvate translocator	LOC_Os03g18990	.	.
	529	Secondary Transporter	DMT	The Drug/Metabolite Transporter (DMT) Superfamily	2.A.7	.	organic anion	LOC_Os03g49570	.	.
	530	Secondary Transporter	DMT	The Drug/Metabolite Transporter (DMT) Superfamily	2.A.7	.	Unclassified	LOC_Os03g49940	.	.
	531	Secondary Transporter	DMT	The Drug/Metabolite Transporter (DMT) Superfamily	2.A.7	.	small multidrug export protein	LOC_Os03g58620	mito	.
	532	Secondary Transporter	DMT	The Drug/Metabolite Transporter (DMT) Superfamily	2.A.7	.	GDP-Mannose	LOC_Os03g61100	.	.
	533	Secondary Transporter	DMT	The Drug/Metabolite Transporter (DMT) Superfamily	2.A.7	.	GDP-Mannose	LOC_Os03g11590	.	.
	534	Secondary Transporter	DMT	The Drug/Metabolite Transporter (DMT) Superfamily	2.A.7	.	MtN21 nodulin protein (P-DME)	LOC_Os04g34490	.	.
	535	Secondary Transporter	DMT	The Drug/Metabolite Transporter (DMT) Superfamily	2.A.7	.	MtN21 nodulin protein (P-DME)	LOC_Os04g34530	.	.
	536	Secondary Transporter	DMT	The Drug/Metabolite Transporter (DMT) Superfamily	2.A.7	.	MtN21 nodulin protein (P-DME)	LOC_Os04g38430	.	.
	537	Secondary Transporter	DMT	The Drug/Metabolite Transporter (DMT) Superfamily	2.A.7	.	CMP-sialic acid?	LOC_Os04g41320	.	.
	538	Secondary Transporter	DMT	The Drug/Metabolite Transporter (DMT) Superfamily	2.A.7	.	purine	LOC_Os04g49748	.	.
	539	Secondary Transporter	DMT	The Drug/Metabolite Transporter (DMT) Superfamily	2.A.7	.	Unclassified	LOC_Os04g55260	.	.
	540	Secondary Transporter	DMT	The Drug/Metabolite Transporter (DMT) Superfamily	2.A.7	.	MtN21 nodulin protein (P-DME)	LOC_Os04g59120	.	.
	541	Secondary Transporter	DMT	The Drug/Metabolite Transporter (DMT) Superfamily	2.A.7	.	purine	LOC_Os04g49739	.	.
	542	Secondary Transporter	DMT	The Drug/Metabolite Transporter (DMT) Superfamily	2.A.7	.	glucose-6-phosphate/phosphate translocator	LOC_Os04g59550	.	.
	543	Secondary Transporter	DMT	The Drug/Metabolite Transporter (DMT) Superfamily	2.A.7	.	purine	LOC_Os04g49757	.	.
	544	Secondary Transporter	DMT	The Drug/Metabolite Transporter (DMT) Superfamily	2.A.7	.	MtN21 nodulin protein (P-DME)	LOC_Os05g01570	.	.
	545	Secondary Transporter	DMT	The Drug/Metabolite Transporter (DMT) Superfamily	2.A.7	.	MtN21 nodulin protein (P-DME)	LOC_Os05g01580	.	.
	546	Secondary Transporter	DMT	The Drug/Metabolite Transporter (DMT) Superfamily	2.A.7	.	UDP-galactose	LOC_Os05g02490	.	.
	547	Secondary Transporter	DMT	The Drug/Metabolite Transporter (DMT) Superfamily	2.A.7	.	phosphate/phosphoenolpyruvate translocator	LOC_Os05g03070	.	.
	548	Secondary Transporter	DMT	The Drug/Metabolite Transporter (DMT) Superfamily	2.A.7	.	glucose-6-phosphate/phosphate translocator	LOC_Os05g07670	.	.
	549	Secondary Transporter	DMT	The Drug/Metabolite Transporter (DMT) Superfamily	2.A.7	.	glucose-6-phosphate/phosphate translocator	LOC_Os05g07870	.	.
	550	Secondary Transporter	DMT	The Drug/Metabolite Transporter (DMT) Superfamily	2.A.7	.	drug/metabolite?	LOC_Os05g12490	.	.
	551	Secondary Transporter	DMT	The Drug/Metabolite Transporter (DMT) Superfamily	2.A.7	.	triose phosphate/phosphate translocator	LOC_Os05g15160	.	.
	552	Secondary Transporter	DMT	The Drug/Metabolite Transporter (DMT) Superfamily	2.A.7	.	MtN21 nodulin protein (P-DME)	LOC_Os05g28930	.	.
	553	Secondary Transporter	DMT	The Drug/Metabolite Transporter (DMT) Superfamily	2.A.7	.	MtN21 nodulin protein (P-DME)	LOC_Os05g33900	.	.
	554	Secondary Transporter	DMT	The Drug/Metabolite Transporter (DMT) Superfamily	2.A.7	.	MtN21 nodulin protein (P-DME)	LOC_Os05g41420	.	.
	555	Secondary Transporter	DMT	The Drug/Metabolite Transporter (DMT) Superfamily	2.A.7	.	purine/pyrimidine organocation uptake	LOC_Os05g41480	.	.
	556	Secondary Transporter	DMT	The Drug/Metabolite Transporter (DMT) Superfamily	2.A.7	.	purine/pyrimidine organocation uptake	LOC_Os05g48300	.	.
	557	Secondary Transporter	DMT	The Drug/Metabolite Transporter (DMT) Superfamily	2.A.7	.	MtN21 nodulin protein (P-DME)	LOC_Os06g01660	.	.
	558	Secondary Transporter	DMT	The Drug/Metabolite Transporter (DMT) Superfamily	2.A.7	.	MtN21 nodulin protein (P-DME)	LOC_Os06g01840	.	.
	559	Secondary Transporter	DMT	The Drug/Metabolite Transporter (DMT) Superfamily	2.A.7	.	MtN21 nodulin protein (P-DME)	LOC_Os06g01972	.	.
	560	Secondary Transporter	DMT	The Drug/Metabolite Transporter (DMT) Superfamily	2.A.7	.	nucleotide-sugar?	LOC_Os06g05980	.	.
	561	Secondary Transporter	DMT	The Drug/Metabolite Transporter (DMT) Superfamily	2.A.7	.	glucose-6-phosphate/phosphate translocator	LOC_Os06g19380	mito	.
	562	Secondary Transporter	DMT	The Drug/Metabolite Transporter (DMT) Superfamily	2.A.7	.	CMP-sialic acid	LOC_Os06g33210	.	.
	563	Secondary Transporter	DMT	The Drug/Metabolite Transporter (DMT) Superfamily	2.A.7	.	MtN21 nodulin protein (P-DME)	LOC_Os06g49500	.	.
	564	Secondary Transporter	DMT	The Drug/Metabolite Transporter (DMT) Superfamily	2.A.7	.	MtN21 nodulin protein (P-DME)	LOC_Os06g01966	.	.
	565	Secondary Transporter	DMT	The Drug/Metabolite Transporter (DMT) Superfamily	2.A.7	.	glucose-6-phosphate/phosphate translocator	LOC_Os06g30950	.	.
	566	Secondary Transporter	DMT	The Drug/Metabolite Transporter (DMT) Superfamily	2.A.7	.	MtN21 nodulin protein (P-DME)	LOC_Os07g30210	.	.
	567	Secondary Transporter	DMT	The Drug/Metabolite Transporter (DMT) Superfamily	2.A.7	.	glucose-6-phosphate/phosphate translocator	LOC_Os07g33954	.	.
	568	Secondary Transporter	DMT	The Drug/Metabolite Transporter (DMT) Superfamily	2.A.7	.	glucose-6-phosphate/phosphate translocator	LOC_Os07g34006	.	.
	569	Secondary Transporter	DMT	The Drug/Metabolite Transporter (DMT) Superfamily	2.A.7	.	MtN21 nodulin protein (P-DME)	LOC_Os07g34070	.	.
	570	Secondary Transporter	DMT	The Drug/Metabolite Transporter (DMT) Superfamily	2.A.7	.	MtN21 nodulin protein (P-DME)	LOC_Os07g34110	.	.
	571	Secondary Transporter	DMT	The Drug/Metabolite Transporter (DMT) Superfamily	2.A.7	.	MtN21 nodulin protein (P-DME)	LOC_Os07g34320	.	.
	572	Secondary Transporter	DMT	The Drug/Metabolite Transporter (DMT) Superfamily	2.A.7	.	MtN21 nodulin protein (P-DME)	LOC_Os07g34340	.	.
	573	Secondary Transporter	DMT	The Drug/Metabolite Transporter (DMT) Superfamily	2.A.7	.	CMP-sialic acid	LOC_Os07g38610	.	.
	574	Secondary Transporter	DMT	The Drug/Metabolite Transporter (DMT) Superfamily	2.A.7	.	UDP-galactose?	LOC_Os07g39280	.	.
	575	Secondary Transporter	DMT	The Drug/Metabolite Transporter (DMT) Superfamily	2.A.7	.	glucose-6-phosphate/phosphate translocator	LOC_Os07g33910	mito	.
	576	Secondary Transporter	DMT	The Drug/Metabolite Transporter (DMT) Superfamily	2.A.7	.	glucose-6-phosphate/phosphate translocator	LOC_Os08g01410	.	.
	577	Secondary Transporter	DMT	The Drug/Metabolite Transporter (DMT) Superfamily	2.A.7	.	GDP-Mannose	LOC_Os08g01610	.	.
	578	Secondary Transporter	DMT	The Drug/Metabolite Transporter (DMT) Superfamily	2.A.7	.	phosphate/phosphoenolpyruvate translocator	LOC_Os08g04110	.	.
	579	Secondary Transporter	DMT	The Drug/Metabolite Transporter (DMT) Superfamily	2.A.7	.	glucose-6-phosphate/phosphate translocator	LOC_Os08g08840	.	.
	580	Secondary Transporter	DMT	The Drug/Metabolite Transporter (DMT) Superfamily	2.A.7	.	GDP-mannose	LOC_Os08g10350	.	.
	581	Secondary Transporter	DMT	The Drug/Metabolite Transporter (DMT) Superfamily	2.A.7	.	phosphate/phosphoenolpyruvate translocator	LOC_Os08g25624	.	.
	582	Secondary Transporter	DMT	The Drug/Metabolite Transporter (DMT) Superfamily	2.A.7	.	MtN21 nodulin protein (P-DME)	LOC_Os08g31130	.	.
	583	Secondary Transporter	DMT	The Drug/Metabolite Transporter (DMT) Superfamily	2.A.7	.	MtN21 nodulin protein (P-DME)	LOC_Os08g44750	.	.
	584	Secondary Transporter	DMT	The Drug/Metabolite Transporter (DMT) Superfamily	2.A.7	.	phosphate/phosphoenolpyruvate translocator	LOC_Os09g12600	.	.
	585	Secondary Transporter	DMT	The Drug/Metabolite Transporter (DMT) Superfamily	2.A.7	.	GDP-mannose	LOC_Os09g14520	.	.
	586	Secondary Transporter	DMT	The Drug/Metabolite Transporter (DMT) Superfamily	2.A.7	.	MtN21 nodulin protein (P-DME)	LOC_Os09g25770	.	.
	587	Secondary Transporter	DMT	The Drug/Metabolite Transporter (DMT) Superfamily	2.A.7	.	MtN21 nodulin protein (P-DME)	LOC_Os09g25784	.	.
	588	Secondary Transporter	DMT	The Drug/Metabolite Transporter (DMT) Superfamily	2.A.7	.	MtN21 nodulin protein (P-DME)	LOC_Os09g25810	.	.
	589	Secondary Transporter	DMT	The Drug/Metabolite Transporter (DMT) Superfamily	2.A.7	.	MtN21 nodulin protein (P-DME)	LOC_Os09g25800	.	.
	590	Secondary Transporter	DMT	The Drug/Metabolite Transporter (DMT) Superfamily	2.A.7	.	purine	LOC_Os09g29210	.	.
	591	Secondary Transporter	DMT	The Drug/Metabolite Transporter (DMT) Superfamily	2.A.7	.	purine	LOC_Os09g29239	.	.
	592	Secondary Transporter	DMT	The Drug/Metabolite Transporter (DMT) Superfamily	2.A.7	.	purine	LOC_Os09g37640	.	.
	593	Secondary Transporter	DMT	The Drug/Metabolite Transporter (DMT) Superfamily	2.A.7	.	purine	LOC_Os09g38510	.	.
	594	Secondary Transporter	DMT	The Drug/Metabolite Transporter (DMT) Superfamily	2.A.7	.	MtN21 nodulin protein (P-DME)	LOC_Os10g07998	.	.
	595	Secondary Transporter	DMT	The Drug/Metabolite Transporter (DMT) Superfamily	2.A.7	.	MtN21 nodulin protein (P-DME)	LOC_Os10g09710	.	.
	596	Secondary Transporter	DMT	The Drug/Metabolite Transporter (DMT) Superfamily	2.A.7	.	MtN21 nodulin protein (P-DME)	LOC_Os10g12190	.	.
	597	Secondary Transporter	DMT	The Drug/Metabolite Transporter (DMT) Superfamily	2.A.7	.	MtN21 nodulin protein (P-DME)	LOC_Os10g12400	.	.
	598	Secondary Transporter	DMT	The Drug/Metabolite Transporter (DMT) Superfamily	2.A.7	.	MtN21 nodulin protein (P-DME)	LOC_Os10g12500	.	.
	599	Secondary Transporter	DMT	The Drug/Metabolite Transporter (DMT) Superfamily	2.A.7	.	MtN21 nodulin protein (P-DME)	LOC_Os10g14920	.	.
	600	Secondary Transporter	DMT	The Drug/Metabolite Transporter (DMT) Superfamily	2.A.7	.	glucose-6-phosphate/phosphate translocator	LOC_Os10g33920	.	.
	601	Secondary Transporter	DMT	The Drug/Metabolite Transporter (DMT) Superfamily	2.A.7	.	phosphate/phosphoenolpyruvate translocator	LOC_Os10g34490	.	.
	602	Secondary Transporter	DMT	The Drug/Metabolite Transporter (DMT) Superfamily	2.A.7	.	drug (SMR)	LOC_Os10g35140	.	.
	603	Secondary Transporter	DMT	The Drug/Metabolite Transporter (DMT) Superfamily	2.A.7	.	MtN21 nodulin protein (P-DME)	LOC_Os11g04140	.	.
	604	Secondary Transporter	DMT	The Drug/Metabolite Transporter (DMT) Superfamily	2.A.7	.	phosphate/phosphoenolpyruvate translocator	LOC_Os11g04380	.	.
	605	Secondary Transporter	DMT	The Drug/Metabolite Transporter (DMT) Superfamily	2.A.7	.	MtN21 nodulin protein (P-DME)	LOC_Os11g37720	.	.
	606	Secondary Transporter	DMT	The Drug/Metabolite Transporter (DMT) Superfamily	2.A.7	.	MtN21 nodulin protein (P-DME)	LOC_Os12g03920	.	.
	607	Secondary Transporter	DMT	The Drug/Metabolite Transporter (DMT) Superfamily	2.A.7	.	phosphate/phosphoenolpyruvate translocator	LOC_Os12g04170	.	.
	608	Secondary Transporter	DMT	The Drug/Metabolite Transporter (DMT) Superfamily	2.A.7	.	glucose-6-phosphate/phosphate translocator	LOC_Os12g05780	.	.
	609	Secondary Transporter	DMT	The Drug/Metabolite Transporter (DMT) Superfamily	2.A.7	.	glucose-6-phosphate/phosphate translocator	LOC_Os12g05830	.	.
	610	Secondary Transporter	DMT	The Drug/Metabolite Transporter (DMT) Superfamily	2.A.7	.	MtN21 nodulin protein (P-DME)	LOC_Os12g18960	.	.
	611	Secondary Transporter	DMT	The Drug/Metabolite Transporter (DMT) Superfamily	2.A.7	.	allantoin (NBUT)	LOC_Os12g31850	.	.
	612	Secondary Transporter	DMT	The Drug/Metabolite Transporter (DMT) Superfamily	2.A.7	.	allantoin (NBUT)	LOC_Os12g31860	.	.
	613	Secondary Transporter	DMT	The Drug/Metabolite Transporter (DMT) Superfamily	2.A.7	.	allantoin (NBUT)	LOC_Os12g31890	.	.
	614	Secondary Transporter	DMT	The Drug/Metabolite Transporter (DMT) Superfamily	2.A.7	.	MtN21 nodulin protein (P-DME)	LOC_Os12g33300	.	.
	615	Secondary Transporter	ENT	The Equilibrative Nucleoside Transporter (ENT) Family	2.A.57	.	nucleoside	LOC_Os07g37100	.	.
	616	Secondary Transporter	ENT	The Equilibrative Nucleoside Transporter (ENT) Family	2.A.57	.	nucleoside	LOC_Os07g37110	.	.
	617	Secondary Transporter	ENT	The Equilibrative Nucleoside Transporter (ENT) Family	2.A.57	.	nucleoside	LOC_Os07g37130	.	.
	618	Secondary Transporter	ENT	The Equilibrative Nucleoside Transporter (ENT) Family	2.A.57	.	nucleoside	LOC_Os08g10450	.	.
	619	Secondary Transporter	FBT	The Folate-Biopterin Transporter (FBT) Family	2.A.71	.	folate/pteridine?	LOC_Os01g14100	.	.
	620	Secondary Transporter	FBT	The Folate-Biopterin Transporter (FBT) Family	2.A.71	.	folate/pteridine	LOC_Os03g58080	mito	.
	621	Secondary Transporter	FBT	The Folate-Biopterin Transporter (FBT) Family	2.A.71	.	folate/pteridine	LOC_Os04g42130	.	.
	622	Secondary Transporter	FBT	The Folate-Biopterin Transporter (FBT) Family	2.A.71	.	folate/pteridine?	LOC_Os05g32320	.	.
	623	Secondary Transporter	FBT	The Folate-Biopterin Transporter (FBT) Family	2.A.71	.	folate/pteridine	LOC_Os06g08750	.	.
	624	Secondary Transporter	FBT	The Folate-Biopterin Transporter (FBT) Family	2.A.71	.	folate/pteridine	LOC_Os07g24230	.	.
	625	Secondary Transporter	FBT	The Folate-Biopterin Transporter (FBT) Family	2.A.71	.	folate/pteridine	LOC_Os07g07654	.	.
	626	Secondary Transporter	FBT	The Folate-Biopterin Transporter (FBT) Family	2.A.71	.	folate/pteridine	LOC_Os09g25560	.	.
	627	Secondary Transporter	GPH	The Glycoside-Pentoside-Hexuronide (GPH):Cation Symporter Family	2.A.2	.	sucrose	LOC_Os02g36700	.	.
	628	Secondary Transporter	GPH	The Glycoside-Pentoside-Hexuronide (GPH):Cation Symporter Family	2.A.2	.	sucrose	LOC_Os02g58080	.	.
	629	Secondary Transporter	GPH	The Glycoside-Pentoside-Hexuronide (GPH):Cation Symporter Family	2.A.2	.	sugar	LOC_Os03g07170	.	.
	630	Secondary Transporter	GPH	The Glycoside-Pentoside-Hexuronide (GPH):Cation Symporter Family	2.A.2	.	sucrose	LOC_Os03g07480	.	.
	631	Secondary Transporter	GPH	The Glycoside-Pentoside-Hexuronide (GPH):Cation Symporter Family	2.A.2	.	sugar	LOC_Os07g39010	.	.
	632	Secondary Transporter	GPH	The Glycoside-Pentoside-Hexuronide (GPH):Cation Symporter Family	2.A.2	.	sucrose	LOC_Os10g26470	.	.
	633	Secondary Transporter	GPH	The Glycoside-Pentoside-Hexuronide (GPH):Cation Symporter Family	2.A.2	.	sucrose	LOC_Os12g44380	.	.
	634	Secondary Transporter	GUP	The Glycerol Uptake (GUP) Family	2.A.50	.	glycerol uptake?	LOC_Os05g05200	.	.
	635	Secondary Transporter	HAAAP	The Hydroxy/Aromatic Amino Acid Permease (HAAAP) Family	2.A.42	.	tyrosine/tryptophan	LOC_Os03g14910	mito	.
	636	Secondary Transporter	HAAAP	The Hydroxy/Aromatic Amino Acid Permease (HAAAP) Family	2.A.42	.	tyrosine	LOC_Os07g12330	.	.
	637	Secondary Transporter	HAAAP	The Hydroxy/Aromatic Amino Acid Permease (HAAAP) Family	2.A.42	.	tyrosine	LOC_Os07g46780	.	.
	638	Secondary Transporter	KUP	The K+ Uptake Permease (KUP) Family	2.A.72	.	potassium ion uptake	LOC_Os01g27170	.	.
	639	Secondary Transporter	KUP	The K+ Uptake Permease (KUP) Family	2.A.72	.	potassium ion uptake	LOC_Os01g70490	.	.
	640	Secondary Transporter	KUP	The K+ Uptake Permease (KUP) Family	2.A.72	.	potassium ion uptake	LOC_Os01g70660	.	.
	641	Secondary Transporter	KUP	The K+ Uptake Permease (KUP) Family	2.A.72	.	potassium ion uptake	LOC_Os01g70940	.	.
	642	Secondary Transporter	KUP	The K+ Uptake Permease (KUP) Family	2.A.72	.	potassium ion uptake	LOC_Os02g31910	.	.
	643	Secondary Transporter	KUP	The K+ Uptake Permease (KUP) Family	2.A.72	.	potassium ion uptake	LOC_Os02g31940	.	.
	644	Secondary Transporter	KUP	The K+ Uptake Permease (KUP) Family	2.A.72	.	potassium ion uptake	LOC_Os02g49760	.	.
	645	Secondary Transporter	KUP	The K+ Uptake Permease (KUP) Family	2.A.72	.	potassium ion uptake	LOC_Os03g21890	.	.
	646	Secondary Transporter	KUP	The K+ Uptake Permease (KUP) Family	2.A.72	.	potassium ion uptake	LOC_Os03g37830	.	.
	647	Secondary Transporter	KUP	The K+ Uptake Permease (KUP) Family	2.A.72	.	potassium ion uptake	LOC_Os03g37840	.	.
	648	Secondary Transporter	KUP	The K+ Uptake Permease (KUP) Family	2.A.72	.	potassium ion uptake	LOC_Os03g37930	.	.
	649	Secondary Transporter	KUP	The K+ Uptake Permease (KUP) Family	2.A.72	.	potassium ion uptake	LOC_Os04g32920	.	.
	650	Secondary Transporter	KUP	The K+ Uptake Permease (KUP) Family	2.A.72	.	potassium ion uptake	LOC_Os04g52120	.	.
	651	Secondary Transporter	KUP	The K+ Uptake Permease (KUP) Family	2.A.72	.	potassium ion uptake	LOC_Os04g52390	.	.
	652	Secondary Transporter	KUP	The K+ Uptake Permease (KUP) Family	2.A.72	.	potassium ion uptake	LOC_Os06g15910	.	.
	653	Secondary Transporter	KUP	The K+ Uptake Permease (KUP) Family	2.A.72	.	potassium ion uptake	LOC_Os06g42030	.	.
	654	Secondary Transporter	KUP	The K+ Uptake Permease (KUP) Family	2.A.72	.	potassium ion uptake	LOC_Os06g45940	.	.
	655	Secondary Transporter	KUP	The K+ Uptake Permease (KUP) Family	2.A.72	.	potassium ion uptake	LOC_Os07g01214	.	.
	656	Secondary Transporter	KUP	The K+ Uptake Permease (KUP) Family	2.A.72	.	potassium ion uptake	LOC_Os07g32530	.	.
	657	Secondary Transporter	KUP	The K+ Uptake Permease (KUP) Family	2.A.72	.	potassium ion uptake	LOC_Os07g48130	.	.
	658	Secondary Transporter	KUP	The K+ Uptake Permease (KUP) Family	2.A.72	.	potassium ion uptake	LOC_Os07g47350	.	.
	659	Secondary Transporter	KUP	The K+ Uptake Permease (KUP) Family	2.A.72	.	potassium ion uptake	LOC_Os08g10550	.	.
	660	Secondary Transporter	KUP	The K+ Uptake Permease (KUP) Family	2.A.72	.	potassium ion uptake	LOC_Os08g36340	.	.
	661	Secondary Transporter	KUP	The K+ Uptake Permease (KUP) Family	2.A.72	.	potassium ion uptake	LOC_Os08g39950	.	.
	662	Secondary Transporter	KUP	The K+ Uptake Permease (KUP) Family	2.A.72	.	potassium ion uptake	LOC_Os09g21000	.	.
	663	Secondary Transporter	KUP	The K+ Uptake Permease (KUP) Family	2.A.72	.	potassium ion uptake	LOC_Os09g27580	mito	.
	664	Secondary Transporter	KUP	The K+ Uptake Permease (KUP) Family	2.A.72	.	potassium ion uptake	LOC_Os09g38960	.	.
	665	Secondary Transporter	LCT	The Lysosomal Cystine Transporter (LCT) Family	2.A.43	.	Mannose-P-dolichol utilization defect 1 protein homolog	LOC_Os07g29610	.	.
	666	Secondary Transporter	LCT	The Lysosomal Cystine Transporter (LCT) Family	2.A.43	.	Cystinosin homolog	LOC_Os12g18110	.	.
	667	Secondary Transporter	MC	The Mitochondrial Carrier (MC) Family	2.A.29	.	peroxisomal Ca-dependent solute carrier	LOC_Os01g04990	mito	Yes
	668	Secondary Transporter	MC	The Mitochondrial Carrier (MC) Family	2.A.29	.	Unclassified	LOC_Os01g12470	.	Yes
	669	Secondary Transporter	MC	The Mitochondrial Carrier (MC) Family	2.A.29	.	carnitine/acylcarnitine	LOC_Os01g12520	mito	Yes
	670	Secondary Transporter	MC	The Mitochondrial Carrier (MC) Family	2.A.29	.	peroxisomal Ca-dependent solute carrier protein	LOC_Os01g16040	.	Yes
	671	Secondary Transporter	MC	The Mitochondrial Carrier (MC) Family	2.A.29	.	Unclassified	LOC_Os01g22600	mito	Yes
	672	Secondary Transporter	MC	The Mitochondrial Carrier (MC) Family	2.A.29	.	folate?	LOC_Os01g32980	.	Yes
	673	Secondary Transporter	MC	The Mitochondrial Carrier (MC) Family	2.A.29	.	Graves disease carrier protein homolog (GDC) (Mitochondrial solutecarrier protein homolog)	LOC_Os01g38990	.	Yes
	674	Secondary Transporter	MC	The Mitochondrial Carrier (MC) Family	2.A.29	.	Graves disease carrier protein homolog (GDC) (Mitochondrial solutecarrier protein homolog)	LOC_Os01g51250	.	Yes
	675	Secondary Transporter	MC	The Mitochondrial Carrier (MC) Family	2.A.29	.	deoxynucleotide	LOC_Os01g70800	.	.
	676	Secondary Transporter	MC	The Mitochondrial Carrier (MC) Family	2.A.29	.	Unclassified	LOC_Os01g73420	.	Yes
	677	Secondary Transporter	MC	The Mitochondrial Carrier (MC) Family	2.A.29	.	mitochondrial uncoupling protein	LOC_Os01g74640	mito	Yes
	678	Secondary Transporter	MC	The Mitochondrial Carrier (MC) Family	2.A.29	.	Unclassified	LOC_Os02g10740	.	.
	679	Secondary Transporter	MC	The Mitochondrial Carrier (MC) Family	2.A.29	.	Amyloplast Brittle-1 (BT1) protein	LOC_Os02g10800	mito	Yes
	680	Secondary Transporter	MC	The Mitochondrial Carrier (MC) Family	2.A.29	.	peroxisomal membrane protein	LOC_Os02g13170	.	.
	681	Secondary Transporter	MC	The Mitochondrial Carrier (MC) Family	2.A.29	.	Graves disease carrier protein homolog (GDC) (Mitochondrial solutecarrier protein homolog)	LOC_Os02g13300	.	Yes
	682	Secondary Transporter	MC	The Mitochondrial Carrier (MC) Family	2.A.29	.	Unclassified	LOC_Os02g44570	.	.
	683	Secondary Transporter	MC	The Mitochondrial Carrier (MC) Family	2.A.29	.	ADP/ATP	LOC_Os02g48720	mito	Yes
	684	Secondary Transporter	MC	The Mitochondrial Carrier (MC) Family	2.A.29	.	phosphate	LOC_Os02g52860	mito	Yes
	685	Secondary Transporter	MC	The Mitochondrial Carrier (MC) Family	2.A.29	.	tricarboxylate?	LOC_Os03g07890	mito	Yes
	686	Secondary Transporter	MC	The Mitochondrial Carrier (MC) Family	2.A.29	.	Unclassified	LOC_Os03g09110	mito	Yes
	687	Secondary Transporter	MC	The Mitochondrial Carrier (MC) Family	2.A.29	.	Unclassified	LOC_Os03g11510	mito	Yes
	688	Secondary Transporter	MC	The Mitochondrial Carrier (MC) Family	2.A.29	.	peroxisomal membrane carrier protein	LOC_Os03g15860	.	Yes
	689	Secondary Transporter	MC	The Mitochondrial Carrier (MC) Family	2.A.29	.	peroxisomal Ca-dependent solute carrier	LOC_Os03g16080	mito	Yes
	690	Secondary Transporter	MC	The Mitochondrial Carrier (MC) Family	2.A.29	.	succinate/fumarate antiporter	LOC_Os03g18160	mito	Yes
	691	Secondary Transporter	MC	The Mitochondrial Carrier (MC) Family	2.A.29	.	Unclassified	LOC_Os03g18550	mito	Yes
	692	Secondary Transporter	MC	The Mitochondrial Carrier (MC) Family	2.A.29	.	folate?	LOC_Os03g52430	.	Yes
	693	Secondary Transporter	MC	The Mitochondrial Carrier (MC) Family	2.A.29	.	Unclassified	LOC_Os03g54760	mito	Yes
	694	Secondary Transporter	MC	The Mitochondrial Carrier (MC) Family	2.A.29	.	phosphate	LOC_Os03g15690	.	Yes
	695	Secondary Transporter	MC	The Mitochondrial Carrier (MC) Family	2.A.29	.	phosphate	LOC_Os04g37600	mito	Yes
	696	Secondary Transporter	MC	The Mitochondrial Carrier (MC) Family	2.A.29	.	succinate/fumarate antiporter	LOC_Os04g44540	mito	.
	697	Secondary Transporter	MC	The Mitochondrial Carrier (MC) Family	2.A.29	.	adenylate	LOC_Os05g07900	mito	Yes
	698	Secondary Transporter	MC	The Mitochondrial Carrier (MC) Family	2.A.29	.	2-oxoglutarate/malate	LOC_Os05g11780	mito	Yes
	699	Secondary Transporter	MC	The Mitochondrial Carrier (MC) Family	2.A.29	.	ADP/ATP	LOC_Os05g23720	.	Yes
	700	Secondary Transporter	MC	The Mitochondrial Carrier (MC) Family	2.A.29	.	Unclassified	LOC_Os05g28870	.	Yes
	701	Secondary Transporter	MC	The Mitochondrial Carrier (MC) Family	2.A.29	.	aspartate/glutamate?	LOC_Os05g29860	.	Yes
	702	Secondary Transporter	MC	The Mitochondrial Carrier (MC) Family	2.A.29	.	peroxisomal membrane protein PMP34	LOC_Os05g32630	mito	Yes
	703	Secondary Transporter	MC	The Mitochondrial Carrier (MC) Family	2.A.29	.	ADP/ATP	LOC_Os05g46220	.	Yes
	704	Secondary Transporter	MC	The Mitochondrial Carrier (MC) Family	2.A.29	.	Unclassified	LOC_Os05g50840	mito	Yes
	705	Secondary Transporter	MC	The Mitochondrial Carrier (MC) Family	2.A.29	.	phosphate	LOC_Os06g10810	.	Yes
	706	Secondary Transporter	MC	The Mitochondrial Carrier (MC) Family	2.A.29	.	Brittle-1 protein	LOC_Os06g40050	mito	.
	707	Secondary Transporter	MC	The Mitochondrial Carrier (MC) Family	2.A.29	.	calcium dependent solute	LOC_Os06g40200	.	.
	708	Secondary Transporter	MC	The Mitochondrial Carrier (MC) Family	2.A.29	.	aspartate/glutamate?	LOC_Os07g19460	mito	Yes
	709	Secondary Transporter	MC	The Mitochondrial Carrier (MC) Family	2.A.29	.	Unclassified	LOC_Os07g24060	mito	Yes
	710	Secondary Transporter	MC	The Mitochondrial Carrier (MC) Family	2.A.29	.	Unclassified	LOC_Os08g29720	mito	.
	711	Secondary Transporter	MC	The Mitochondrial Carrier (MC) Family	2.A.29	.	2-oxoglutarate/malate	LOC_Os08g37370	.	Yes
[truncated: 3,331 more rows]

## Sheet: Sheet2
		O. sativa								See Table S2
		Transporter Class	Family	Family Name	TC number	Subtype	Substrate	Protein-Name	MU-LOC	Proteomics
	1	ATP-Dependent	ABC	The ATP-binding Cassette (ABC) Superfamily	3.A.1	ABC	cobalt ion	LOC_Os01g56400	mito	.
	2	ATP-Dependent	ABC	The ATP-binding Cassette (ABC) Superfamily	3.A.1	ABC	multidrug?	LOC_Os02g01820	.	.
	3	ATP-Dependent	ABC	The ATP-binding Cassette (ABC) Superfamily	3.A.1	ABC	Unclassified	LOC_Os02g56550	.	.
	4	ATP-Dependent	ABC	The ATP-binding Cassette (ABC) Superfamily	3.A.1	ABC	Unclassified	LOC_Os03g20170	.	.
	5	ATP-Dependent	ABC	The ATP-binding Cassette (ABC) Superfamily	3.A.1	ABC	? (Fe-S assembly/SufBCD system)	LOC_Os03g21490	.	.
	6	ATP-Dependent	ABC	The ATP-binding Cassette (ABC) Superfamily	3.A.1	ABC	Unclassified	LOC_Os03g46740	.	.
	7	ATP-Dependent	ABC	The ATP-binding Cassette (ABC) Superfamily	3.A.1	ABC	heme?	LOC_Os04g53550	.	.
	8	ATP-Dependent	ABC	The ATP-binding Cassette (ABC) Superfamily	3.A.1	ABC	phosphate/multidrug?	LOC_Os06g48060	mito	.
	9	ATP-Dependent	ABC	The ATP-binding Cassette (ABC) Superfamily	3.A.1	ABC	Unclassified	LOC_Os07g04660	.	.
	10	ATP-Dependent	ABC	The ATP-binding Cassette (ABC) Superfamily	3.A.1	ABC	cobalt ion	LOC_Os11g29850	.	.
	11	ATP-Dependent	ABC	The ATP-binding Cassette (ABC) Superfamily	3.A.1	ABC	? (Uup homolog/duplicated ATPase)	LOC_Os11g39020	.	.
	12	ATP-Dependent	ABC	The ATP-binding Cassette (ABC) Superfamily	3.A.1	ABCA	Unclassified	LOC_Os06g38950	.	.
	13	ATP-Dependent	ABC	The ATP-binding Cassette (ABC) Superfamily	3.A.1	ABCA	Unclassified	LOC_Os08g30740	.	.
	14	ATP-Dependent	ABC	The ATP-binding Cassette (ABC) Superfamily	3.A.1	ABCA	Unclassified	LOC_Os08g30770	.	.
	15	ATP-Dependent	ABC	The ATP-binding Cassette (ABC) Superfamily	3.A.1	ABCA	Unclassified	LOC_Os08g30780	.	.
	16	ATP-Dependent	ABC	The ATP-binding Cassette (ABC) Superfamily	3.A.1	ABCA	Unclassified	LOC_Os09g19680	missing	.
	17	ATP-Dependent	ABC	The ATP-binding Cassette (ABC) Superfamily	3.A.1	ABCB	multidrug (P-glycoprotein homolog) (ABCB/MDR-type)	LOC_Os01g18670	.	.
	18	ATP-Dependent	ABC	The ATP-binding Cassette (ABC) Superfamily	3.A.1	ABCB	multidrug (P-glycoprotein homolog) (ABCB/MDR-type)	LOC_Os01g29870	.	.
	19	ATP-Dependent	ABC	The ATP-binding Cassette (ABC) Superfamily	3.A.1	ABCB	multidrug (P-glycoprotein homolog) (ABCB/MDR-type)	LOC_Os01g34970	.	.
	20	ATP-Dependent	ABC	The ATP-binding Cassette (ABC) Superfamily	3.A.1	ABCB	multidrug (P-glycoprotein homolog) (ABCB/MDR-type)	LOC_Os01g35030	.	.
	21	ATP-Dependent	ABC	The ATP-binding Cassette (ABC) Superfamily	3.A.1	ABCB	multidrug (P-glycoprotein homolog) (ABCB/MDR-type)	LOC_Os01g50080	mito	.
	22	ATP-Dependent	ABC	The ATP-binding Cassette (ABC) Superfamily	3.A.1	ABC	Unclassified	LOC_Os01g50070	.	.
	23	ATP-Dependent	ABC	The ATP-binding Cassette (ABC) Superfamily	3.A.1	ABCB	multidrug (P-glycoprotein homolog) (ABCB/MDR-type)	LOC_Os01g50100	.	.
	24	ATP-Dependent	ABC	The ATP-binding Cassette (ABC) Superfamily	3.A.1	ABCB	multidrug (P-glycoprotein homolog) (ABCB/MDR-type)	LOC_Os01g50160	.	.
	25	ATP-Dependent	ABC	The ATP-binding Cassette (ABC) Superfamily	3.A.1	ABCB	multidrug (P-glycoprotein homolog) (ABCB/MDR-type)	LOC_Os01g52550	.	.
	26	ATP-Dependent	ABC	The ATP-binding Cassette (ABC) Superfamily	3.A.1	ABCB	half-ABC transporter (TAP-like protein)	LOC_Os01g68330	.	.
	27	ATP-Dependent	ABC	The ATP-binding Cassette (ABC) Superfamily	3.A.1	ABCB	multidrug (P-glycoprotein homolog) (ABCB/MDR-type)	LOC_Os01g74470	mito	.
	28	ATP-Dependent	ABC	The ATP-binding Cassette (ABC) Superfamily	3.A.1	ABCB	Unclassified	LOC_Os01g11946	.	.
	29	ATP-Dependent	ABC	The ATP-binding Cassette (ABC) Superfamily	3.A.1	ABCB	multidrug (P-glycoprotein homolog) (ABCB/MDR-type)	LOC_Os02g09720	.	.
	30	ATP-Dependent	ABC	The ATP-binding Cassette (ABC) Superfamily	3.A.1	ABCB	multidrug (P-glycoprotein homolog) (ABCB/MDR-type)	LOC_Os02g21750	mito	.
	31	ATP-Dependent	ABC	The ATP-binding Cassette (ABC) Superfamily	3.A.1	ABCB	multidrug (P-glycoprotein homolog) (ABCB/MDR-type)	LOC_Os02g46680	.	.
	32	ATP-Dependent	ABC	The ATP-binding Cassette (ABC) Superfamily	3.A.1	ABCB	multidrug (P-glycoprotein homolog) (ABCB/MDR-type)	LOC_Os03g08380	.	.
	33	ATP-Dependent	ABC	The ATP-binding Cassette (ABC) Superfamily	3.A.1	ABCB	multidrug (P-glycoprotein homolog) (ABCB/MDR-type)	LOC_Os03g17180	.	.
	34	ATP-Dependent	ABC	The ATP-binding Cassette (ABC) Superfamily	3.A.1	ABCB	multidrug (P-glycoprotein homolog) (ABCB/MDR-type)	LOC_Os03g54790	mito	.
	35	ATP-Dependent	ABC	The ATP-binding Cassette (ABC) Superfamily	3.A.1	ABCB	multidrug (P-glycoprotein homolog) (ABCB/MDR-type)	LOC_Os04g38570	.	.
	36	ATP-Dependent	ABC	The ATP-binding Cassette (ABC) Superfamily	3.A.1	ABCB	multidrug (P-glycoprotein homolog) (ABCB/MDR-type)	LOC_Os04g40570	.	.
	37	ATP-Dependent	ABC	The ATP-binding Cassette (ABC) Superfamily	3.A.1	ABCB	multidrug (P-glycoprotein homolog) (ABCB/MDR-type)	LOC_Os04g54930	.	.
	38	ATP-Dependent	ABC	The ATP-binding Cassette (ABC) Superfamily	3.A.1	ABCB	multidrug (P-glycoprotein homolog) (ABCB/MDR-type)	LOC_Os05g04600	mito	.
	39	ATP-Dependent	ABC	The ATP-binding Cassette (ABC) Superfamily	3.A.1	ABCB	multidrug (P-glycoprotein homolog) (ABCB/MDR-type)	LOC_Os05g47490	.	.
	40	ATP-Dependent	ABC	The ATP-binding Cassette (ABC) Superfamily	3.A.1	ABCB	multidrug (P-glycoprotein homolog) (ABCB/MDR-type)	LOC_Os05g47500	.	.
	41	ATP-Dependent	ABC	The ATP-binding Cassette (ABC) Superfamily	3.A.1	ABCB	multidrug (P-glycoprotein homolog) (ABCB/MDR-type)	LOC_Os05g04610	.	.
	42	ATP-Dependent	ABC	The ATP-binding Cassette (ABC) Superfamily	3.A.1	ABCB	mitochondrial half-ABC transporter (ABCB)	LOC_Os06g03770	.	.
	43	ATP-Dependent	ABC	The ATP-binding Cassette (ABC) Superfamily	3.A.1	ABCB	mitochondrial half-ABC transporter (ABCB)	LOC_Os07g28090	.	.
	44	ATP-Dependent	ABC	The ATP-binding Cassette (ABC) Superfamily	3.A.1	ABCB	multidrug (P-glycoprotein homolog) (ABCB/MDR-type)	LOC_Os08g05690	.	.
	45	ATP-Dependent	ABC	The ATP-binding Cassette (ABC) Superfamily	3.A.1	ABCB	multidrug (P-glycoprotein homolog) (ABCB/MDR-type)	LOC_Os08g05710	.	.
	46	ATP-Dependent	ABC	The ATP-binding Cassette (ABC) Superfamily	3.A.1	ABCB	multidrug (P-glycoprotein homolog) (ABCB/MDR-type)	LOC_Os08g45030	.	.
	47	ATP-Dependent	ABC	The ATP-binding Cassette (ABC) Superfamily	3.A.1	ABCC	multispecific organic anion/multidrug (ABCC)	LOC_Os01g07870	.	.
	48	ATP-Dependent	ABC	The ATP-binding Cassette (ABC) Superfamily	3.A.1	ABCC	multispecific organic anion/multidrug (ABCC)	LOC_Os01g25386	.	.
	49	ATP-Dependent	ABC	The ATP-binding Cassette (ABC) Superfamily	3.A.1	ABCC	multispecific organic anion/multidrug (ABCC/MRP-type)	LOC_Os01g67580	.	.
	50	ATP-Dependent	ABC	The ATP-binding Cassette (ABC) Superfamily	3.A.1	ABCC	multispecific organic anion/multidrug (ABCC/MRP-type)	LOC_Os02g18670	.	.
	51	ATP-Dependent	ABC	The ATP-binding Cassette (ABC) Superfamily	3.A.1	ABCC	multispecific organic anion/multidrug (ABCC/MRP-type)	LOC_Os02g18700	mito	.
	52	ATP-Dependent	ABC	The ATP-binding Cassette (ABC) Superfamily	3.A.1	ABCC	multispecific organic anion/multidrug (ABCC/MRP-type)	LOC_Os03g04920	.	.
	53	ATP-Dependent	ABC	The ATP-binding Cassette (ABC) Superfamily	3.A.1	ABCC	multispecific organic anion/multidrug (ABCC/MRP-type)	LOC_Os04g13210	.	.
	54	ATP-Dependent	ABC	The ATP-binding Cassette (ABC) Superfamily	3.A.1	ABCC	multispecific organic anion/multidrug (ABCC/MRP-type)	LOC_Os04g13220	.	.
	55	ATP-Dependent	ABC	The ATP-binding Cassette (ABC) Superfamily	3.A.1	ABCC	multispecific organic anion/multidrug (ABCC/MRP-type)	LOC_Os04g49890	.	.
	56	ATP-Dependent	ABC	The ATP-binding Cassette (ABC) Superfamily	3.A.1	ABCC	multispecific organic anion/multidrug (ABCC/MRP-type)	LOC_Os04g49900	.	.
	57	ATP-Dependent	ABC	The ATP-binding Cassette (ABC) Superfamily	3.A.1	ABCC	multispecific organic anion/multidrug (ABCC/MRP-type)	LOC_Os04g52900	.	.
	58	ATP-Dependent	ABC	The ATP-binding Cassette (ABC) Superfamily	3.A.1	ABCC	multispecific organic anion/multidrug (ABCC/MRP-type)	LOC_Os05g10730	.	.
	59	ATP-Dependent	ABC	The ATP-binding Cassette (ABC) Superfamily	3.A.1	ABCC	multispecific organic anion/multidrug (ABCC/MRP-type)	LOC_Os06g06440	.	.
	60	ATP-Dependent	ABC	The ATP-binding Cassette (ABC) Superfamily	3.A.1	ABCC	multispecific organic anion/multidrug (ABCC/MRP-type)	LOC_Os06g08560	.	.
	61	ATP-Dependent	ABC	The ATP-binding Cassette (ABC) Superfamily	3.A.1	ABCC	multispecific organic anion/multidrug (ABCC/MRP-type)	LOC_Os06g36650	.	.
	62	ATP-Dependent	ABC	The ATP-binding Cassette (ABC) Superfamily	3.A.1	ABCC	multispecific organic anion/multidrug (ABCC/MRP-type)	LOC_Os11g05700	.	.
	63	ATP-Dependent	ABC	The ATP-binding Cassette (ABC) Superfamily	3.A.1	ABCC	multispecific organic anion/multidrug (ABCC/MRP-type)	LOC_Os12g37580	mito	.
	64	ATP-Dependent	ABC	The ATP-binding Cassette (ABC) Superfamily	3.A.1	ABCD	peroxisomal long-chain fatty acid (ALDP homolog)	LOC_Os01g73530	.	.
	65	ATP-Dependent	ABC	The ATP-binding Cassette (ABC) Superfamily	3.A.1	ABCD	70kDa peroxisomal membrane protein (PMP70)	LOC_Os05g01700	.	.
	66	ATP-Dependent	ABC	The ATP-binding Cassette (ABC) Superfamily	3.A.1	ABCG	White pigment protein homolog (ABCG)	LOC_Os01g03144	.	.
	67	ATP-Dependent	ABC	The ATP-binding Cassette (ABC) Superfamily	3.A.1	ABCG	multidrug (ABCG)	LOC_Os01g08260	.	.
	68	ATP-Dependent	ABC	The ATP-binding Cassette (ABC) Superfamily	3.A.1	ABCG	multidrug (ABCG/PDR-type)	LOC_Os01g33260	.	.
	69	ATP-Dependent	ABC	The ATP-binding Cassette (ABC) Superfamily	3.A.1	ABCG	multidrug (ABCG/PDR-type)	LOC_Os01g42350	.	.
	70	ATP-Dependent	ABC	The ATP-binding Cassette (ABC) Superfamily	3.A.1	ABCG	multidrug (ABCG/PDR-type)	LOC_Os01g42370	.	.
	71	ATP-Dependent	ABC	The ATP-binding Cassette (ABC) Superfamily	3.A.1	ABCG	multidrug (ABCG/PDR-type)	LOC_Os01g42380	.	.
	72	ATP-Dependent	ABC	The ATP-binding Cassette (ABC) Superfamily	3.A.1	ABCG	multidrug (ABCG/PDR-type)	LOC_Os01g42410	.	.
	73	ATP-Dependent	ABC	The ATP-binding Cassette (ABC) Superfamily	3.A.1	ABCG	White pigment protein homolog (ABCG)	LOC_Os01g42900	.	.
	74	ATP-Dependent	ABC	The ATP-binding Cassette (ABC) Superfamily	3.A.1	ABCG	multidrug (ABCG/PDR-type)	LOC_Os01g52560	.	.
	75	ATP-Dependent	ABC	The ATP-binding Cassette (ABC) Superfamily	3.A.1	ABCG	White pigment protein homolog (ABCG)?	LOC_Os01g61940	.	.
	76	ATP-Dependent	ABC	The ATP-binding Cassette (ABC) Superfamily	3.A.1	ABCG	multidrug (ABCG/PDR-type)	LOC_Os02g11760	.	.
	77	ATP-Dependent	ABC	The ATP-binding Cassette (ABC) Superfamily	3.A.1	ABCG	multidrug (ABCG/PDR-type)	LOC_Os02g21340	.	.
	78	ATP-Dependent	ABC	The ATP-binding Cassette (ABC) Superfamily	3.A.1	ABCG	multidrug (ABCG/PDR-type)	LOC_Os02g32690	.	.
	79	ATP-Dependent	ABC	The ATP-binding Cassette (ABC) Superfamily	3.A.1	ABCG	multidrug (ABCG/PDR-type)?	LOC_Os03g06139	.	.
	80	ATP-Dependent	ABC	The ATP-binding Cassette (ABC) Superfamily	3.A.1	ABCG	multidrug (ABCG/PDR-type)?	LOC_Os03g17350	.	.
	81	ATP-Dependent	ABC	The ATP-binding Cassette (ABC) Superfamily	3.A.1	ABCG	multidrug (ABCG/PDR-type)?	LOC_Os03g17370	.	.
	82	ATP-Dependent	ABC	The ATP-binding Cassette (ABC) Superfamily	3.A.1	ABCG	White pigment protein homolog (ABCG)	LOC_Os03g64200	.	.
	83	ATP-Dependent	ABC	The ATP-binding Cassette (ABC) Superfamily	3.A.1	ABCG	multidrug (ABCG/PDR-type)	LOC_Os04g11820	.	.
	84	ATP-Dependent	ABC	The ATP-binding Cassette (ABC) Superfamily	3.A.1	ABCG	White pigment protein homolog (ABCG)	LOC_Os04g44610	.	.
	85	ATP-Dependent	ABC	The ATP-binding Cassette (ABC) Superfamily	3.A.1	ABCG	White pigment protein homolog (ABCG)	LOC_Os05g02870	.	.
	86	ATP-Dependent	ABC	The ATP-binding Cassette (ABC) Superfamily	3.A.1	ABCG	White pigment protein homolog (ABCG)	LOC_Os05g02890	.	.
	87	ATP-Dependent	ABC	The ATP-binding Cassette (ABC) Superfamily	3.A.1	ABCG	White pigment protein homolog (ABCG)	LOC_Os05g13520	.	.
	88	ATP-Dependent	ABC	The ATP-binding Cassette (ABC) Superfamily	3.A.1	ABC	White pigment protein homolog (ABCG)	LOC_Os05g31910	.	.
	89	ATP-Dependent	ABC	The ATP-binding Cassette (ABC) Superfamily	3.A.1	ABC	multidrug (ABCG/PDR-type)	LOC_Os06g24460	.	.
	90	ATP-Dependent	ABC	The ATP-binding Cassette (ABC) Superfamily	3.A.1	ABCG	multidrug (ABCG/PDR-type)	LOC_Os06g30730	.	.
	91	ATP-Dependent	ABC	The ATP-binding Cassette (ABC) Superfamily	3.A.1	ABCG	multidrug (ABCG/PDR-type)	LOC_Os06g36090	.	.
	92	ATP-Dependent	ABC	The ATP-binding Cassette (ABC) Superfamily	3.A.1	ABCG	multidrug (ABCG/PDR-type)?	LOC_Os06g40550	.	.
	93	ATP-Dependent	ABC	The ATP-binding Cassette (ABC) Superfamily	3.A.1	ABCG	multidrug (ABCG/PDR-type)	LOC_Os06g51460	.	.
	94	ATP-Dependent	ABC	The ATP-binding Cassette (ABC) Superfamily	3.A.1	ABCG	White pigment protein homolog (ABCG)	LOC_Os07g18874	.	.
	95	ATP-Dependent	ABC	The ATP-binding Cassette (ABC) Superfamily	3.A.1	ABCG	multidrug (ABCG/PDR-type)	LOC_Os07g33780	.	.
	96	ATP-Dependent	ABC	The ATP-binding Cassette (ABC) Superfamily	3.A.1	ABCG	multidrug (ABCG/PDR-type)	LOC_Os08g07010	.	.
	97	ATP-Dependent	ABC	The ATP-binding Cassette (ABC) Superfamily	3.A.1	ABCG	multidrug (ABCG/PDR-type)	LOC_Os08g29570	.	.
	98	ATP-Dependent	ABC	The ATP-binding Cassette (ABC) Superfamily	3.A.1	ABCG	multidrug (ABCG/PDR-type)	LOC_Os08g43120	.	.
	99	ATP-Dependent	ABC	The ATP-binding Cassette (ABC) Superfamily	3.A.1	ABCG	White pigment protein homolog (ABCG)	LOC_Os09g07670	.	.
	100	ATP-Dependent	ABC	The ATP-binding Cassette (ABC) Superfamily	3.A.1	ABCG	multidrug (ABCG/PDR-type)	LOC_Os09g16290	.	.
	101	ATP-Dependent	ABC	The ATP-binding Cassette (ABC) Superfamily	3.A.1	ABC	Unclassified	LOC_Os09g16330	.	.
	102	ATP-Dependent	ABC	The ATP-binding Cassette (ABC) Superfamily	3.A.1	ABCG	multidrug (ABCG/PDR-type)	LOC_Os09g16380	.	.
	103	ATP-Dependent	ABC	The ATP-binding Cassette (ABC) Superfamily	3.A.1	ABC	Unclassified	LOC_Os09g16458	.	.
	104	ATP-Dependent	ABC	The ATP-binding Cassette (ABC) Superfamily	3.A.1	ABCG	White pigment protein homolog (ABCG)	LOC_Os09g23640	.	.
	105	ATP-Dependent	ABC	The ATP-binding Cassette (ABC) Superfamily	3.A.1	ABCG	White pigment protein homolog (ABCG)	LOC_Os09g29660	.	.
	106	ATP-Dependent	ABC	The ATP-binding Cassette (ABC) Superfamily	3.A.1	ABCG	White pigment protein homolog (ABCG)	LOC_Os09g29670	.	.
	107	ATP-Dependent	ABC	The ATP-binding Cassette (ABC) Superfamily	3.A.1	ABCG	White pigment protein homolog (ABCG)	LOC_Os09g03939	.	.
	108	ATP-Dependent	ABC	The ATP-binding Cassette (ABC) Superfamily	3.A.1	ABCG	multidrug (ABCG/PDR-type)	LOC_Os09g16449	mito	.
	109	ATP-Dependent	ABC	The ATP-binding Cassette (ABC) Superfamily	3.A.1	ABCG	White pigment protein homolog (ABCG)	LOC_Os10g08014	.	.
	110	ATP-Dependent	ABC	The ATP-binding Cassette (ABC) Superfamily	3.A.1	ABCG	multidrug (ABCG/PDR-type)	LOC_Os10g13830	.	.
	111	ATP-Dependent	ABC	The ATP-binding Cassette (ABC) Superfamily	3.A.1	ABCG	White pigment protein homolog (ABCG)?	LOC_Os10g30610	.	.
	112	ATP-Dependent	ABC	The ATP-binding Cassette (ABC) Superfamily	3.A.1	ABCG	White pigment protein homolog (ABCG)	LOC_Os10g35180	.	.
	113	ATP-Dependent	ABC	The ATP-binding Cassette (ABC) Superfamily	3.A.1	ABCG	multidrug (ABCG/PDR-type)?	LOC_Os11g07600	.	.
	114	ATP-Dependent	ABC	The ATP-binding Cassette (ABC) Superfamily	3.A.1	ABCG	multidrug (ABCG/PDR-type)?	LOC_Os11g22350	.	.
	115	ATP-Dependent	ABC	The ATP-binding Cassette (ABC) Superfamily	3.A.1	ABCG	multidrug (ABCG/PDR-type)	LOC_Os11g37700	.	.
	116	ATP-Dependent	ABC	The ATP-binding Cassette (ABC) Superfamily	3.A.1	ABCG	multidrug (ABCG/PDR-type)	LOC_Os12g13720	.	.
	117	ATP-Dependent	ABC	The ATP-binding Cassette (ABC) Superfamily	3.A.1	ABCG	White pigment protein homolog (ABCG)	LOC_Os12g22110	.	.
	118	ATP-Dependent	ABC	The ATP-binding Cassette (ABC) Superfamily	3.A.1	ABCG	White pigment protein homolog (ABCG)	LOC_Os12g22284	.	.
	119	ATP-Dependent	ABC	The ATP-binding Cassette (ABC) Superfamily	3.A.1	ABCG	multidrug (ABCG/PDR-type)	LOC_Os12g32820	.	.
	120	ATP-Dependent	ABC	The ATP-binding Cassette (ABC) Superfamily	3.A.1	binding protein	toluene tolerance	LOC_Os01g74280	.	.
	121	ATP-Dependent	ABC	The ATP-binding Cassette (ABC) Superfamily	3.A.1	binding protein	polyamine	LOC_Os04g51310	.	.
	122	ATP-Dependent	ABC	The ATP-binding Cassette (ABC) Superfamily	3.A.1	membrane	? (Fe-S assembly/SufBCD system)	LOC_Os01g61400	.	.
	123	ATP-Dependent	ABC	The ATP-binding Cassette (ABC) Superfamily	3.A.1	membrane	? (Fe-S assembly/SufBCD system)	LOC_Os01g03650	.	.
	124	ATP-Dependent	ABC	The ATP-binding Cassette (ABC) Superfamily	3.A.1	membrane	Unclassified	LOC_Os02g11960	.	.
	125	ATP-Dependent	ABC	The ATP-binding Cassette (ABC) Superfamily	3.A.1	membrane	? (bacteria homolog)	LOC_Os04g33700	.	.
	126	ATP-Dependent	ABC	The ATP-binding Cassette (ABC) Superfamily	3.A.1	membrane	toluene tolerance	LOC_Os04g46700	.	.
	127	ATP-Dependent	ABC	The ATP-binding Cassette (ABC) Superfamily	3.A.1	membrane	YbbM?	LOC_Os05g02750	mito	.
	128	ATP-Dependent	ABC	The ATP-binding Cassette (ABC) Superfamily	3.A.1	membrane	cobalt ion	LOC_Os05g33230	.	.
	129	ATP-Dependent	ABC	The ATP-binding Cassette (ABC) Superfamily	3.A.1	membrane	heme?	LOC_Os12g34010	.	.
	130	ATP-Dependent	P-ATPase	The P-type ATPase (P-ATPase) Superfamily	3.A.3	.	phospholipid	LOC_Os01g17010	.	.
	131	ATP-Dependent	P-ATPase	The P-type ATPase (P-ATPase) Superfamily	3.A.3	.	calcium ion	LOC_Os01g71240	.	.
	132	ATP-Dependent	P-ATPase	The P-type ATPase (P-ATPase) Superfamily	3.A.3	.	copper ion	LOC_Os02g07630	.	.
	133	ATP-Dependent	P-ATPase	The P-type ATPase (P-ATPase) Superfamily	3.A.3	.	calcium ion	LOC_Os02g08010	.	.
	134	ATP-Dependent	P-ATPase	The P-type ATPase (P-ATPase) Superfamily	3.A.3	.	copper ion	LOC_Os02g10290	.	.
	135	ATP-Dependent	P-ATPase	The P-type ATPase (P-ATPase) Superfamily	3.A.3	.	proton	LOC_Os02g55400	.	.
	136	ATP-Dependent	P-ATPase	The P-type ATPase (P-ATPase) Superfamily	3.A.3	.	proton	LOC_Os02g57920	missing	.
	137	ATP-Dependent	P-ATPase	The P-type ATPase (P-ATPase) Superfamily	3.A.3	.	proton	LOC_Os03g01120	.	.
	138	ATP-Dependent	P-ATPase	The P-type ATPase (P-ATPase) Superfamily	3.A.3	.	proton	LOC_Os03g01670	mito	.
	139	ATP-Dependent	P-ATPase	The P-type ATPase (P-ATPase) Superfamily	3.A.3	.	copper ion	LOC_Os03g08070	.	.
	140	ATP-Dependent	P-ATPase	The P-type ATPase (P-ATPase) Superfamily	3.A.3	.	proton	LOC_Os03g08560	.	.
	141	ATP-Dependent	P-ATPase	The P-type ATPase (P-ATPase) Superfamily	3.A.3	.	calcium ion	LOC_Os03g10640	.	.
	142	ATP-Dependent	P-ATPase	The P-type ATPase (P-ATPase) Superfamily	3.A.3	.	calcium ion	LOC_Os03g17310	.	.
	143	ATP-Dependent	P-ATPase	The P-type ATPase (P-ATPase) Superfamily	3.A.3	.	phospholipid	LOC_Os03g20970	.	.
	144	ATP-Dependent	P-ATPase	The P-type ATPase (P-ATPase) Superfamily	3.A.3	.	phospholipid	LOC_Os03g20949	.	.
	145	ATP-Dependent	P-ATPase	The P-type ATPase (P-ATPase) Superfamily	3.A.3	.	phospholipid	LOC_Os03g21680	.	.
	146	ATP-Dependent	P-ATPase	The P-type ATPase (P-ATPase) Superfamily	3.A.3	.	proton	LOC_Os03g48310	.	.
	147	ATP-Dependent	P-ATPase	The P-type ATPase (P-ATPase) Superfamily	3.A.3	.	calcium ion	LOC_Os03g52090	.	.
	148	ATP-Dependent	P-ATPase	The P-type ATPase (P-ATPase) Superfamily	3.A.3	.	calcium ion	LOC_Os03g42020	.	.
	149	ATP-Dependent	P-ATPase	The P-type ATPase (P-ATPase) Superfamily	3.A.3	.	calcium ion	LOC_Os03g20958	missing	.
	150	ATP-Dependent	P-ATPase	The P-type ATPase (P-ATPase) Superfamily	3.A.3	.	calcium ion?	LOC_Os04g28460	.	.
	151	ATP-Dependent	P-ATPase	The P-type ATPase (P-ATPase) Superfamily	3.A.3	.	copper ion	LOC_Os04g46940	mito	.
	152	ATP-Dependent	P-ATPase	The P-type ATPase (P-ATPase) Superfamily	3.A.3	.	calcium ion	LOC_Os04g51610	.	.
	153	ATP-Dependent	P-ATPase	The P-type ATPase (P-ATPase) Superfamily	3.A.3	.	proton	LOC_Os04g56160	.	.
	154	ATP-Dependent	P-ATPase	The P-type ATPase (P-ATPase) Superfamily	3.A.3	.	phospholipid	LOC_Os05g01030	.	.
	155	ATP-Dependent	P-ATPase	The P-type ATPase (P-ATPase) Superfamily	3.A.3	.	proton	LOC_Os05g25550	.	.
	156	ATP-Dependent	P-ATPase	The P-type ATPase (P-ATPase) Superfamily	3.A.3	.	calcium ion?	LOC_Os05g33390	.	.
	157	ATP-Dependent	P-ATPase	The P-type ATPase (P-ATPase) Superfamily	3.A.3	.	calcium ion	LOC_Os05g41580	.	.
	158	ATP-Dependent	P-ATPase	The P-type ATPase (P-ATPase) Superfamily	3.A.3	.	calcium ion	LOC_Os05g02940	.	.
	159	ATP-Dependent	P-ATPase	The P-type ATPase (P-ATPase) Superfamily	3.A.3	.	phospholipid	LOC_Os06g29380	mito	.
	160	ATP-Dependent	P-ATPase	The P-type ATPase (P-ATPase) Superfamily	3.A.3	.	phospholipid	LOC_Os06g36990	.	.
	161	ATP-Dependent	P-ATPase	The P-type ATPase (P-ATPase) Superfamily	3.A.3	.	proton	LOC_Os07g09340	.	.
	162	ATP-Dependent	P-ATPase	The P-type ATPase (P-ATPase) Superfamily	3.A.3	.	cadmium/zinc ion	LOC_Os07g12900	.	.
	163	ATP-Dependent	P-ATPase	The P-type ATPase (P-ATPase) Superfamily	3.A.3	.	phospholipid	LOC_Os08g29150	.	.
	164	ATP-Dependent	P-ATPase	The P-type ATPase (P-ATPase) Superfamily	3.A.3	.	copper ion	LOC_Os08g37950	.	.
	165	ATP-Dependent	P-ATPase	The P-type ATPase (P-ATPase) Superfamily	3.A.3	.	calcium ion	LOC_Os08g40530	.	.
	166	ATP-Dependent	P-ATPase	The P-type ATPase (P-ATPase) Superfamily	3.A.3	.	phospholipid	LOC_Os10g27220	.	.
	167	ATP-Dependent	P-ATPase	The P-type ATPase (P-ATPase) Superfamily	3.A.3	.	calcium ion	LOC_Os10g28240	.	.
	168	ATP-Dependent	P-ATPase	The P-type ATPase (P-ATPase) Superfamily	3.A.3	.	calcium ion	LOC_Os11g04460	.	.
	169	ATP-Dependent	P-ATPase	The P-type ATPase (P-ATPase) Superfamily	3.A.3	.	calcium ion	LOC_Os11g25980	.	.
	170	ATP-Dependent	P-ATPase	The P-type ATPase (P-ATPase) Superfamily	3.A.3	.	proton	LOC_Os11g29490	.	.
	171	ATP-Dependent	P-ATPase	The P-type ATPase (P-ATPase) Superfamily	3.A.3	.	proton	LOC_Os11g29750	.	.
	172	ATP-Dependent	P-ATPase	The P-type ATPase (P-ATPase) Superfamily	3.A.3	.	calcium ion	LOC_Os12g04220	.	.
	173	ATP-Dependent	P-ATPase	The P-type ATPase (P-ATPase) Superfamily	3.A.3	.	calcium ion	LOC_Os12g39660	.	.
	174	ATP-Dependent	P-ATPase	The P-type ATPase (P-ATPase) Superfamily	3.A.3	.	proton	LOC_Os12g44150	.	.
	175	ATP-Dependent	ArsAB	The Arsenite-Antimonite (ArsAB) Efflux Family	3.A.4	.	arsenite (ArsA)	LOC_Os02g51100	mito	.
	176	ATP-Dependent	ArsAB	The Arsenite-Antimonite (ArsAB) Efflux Family	3.A.4	.	arsenite (ArsA)	LOC_Os09g34970	.	.
	177	ATP-Dependent	CEPT	The Chloroplast Envelope Protein Translocase (CEPT or Tic-Toc) Family	3.A.9	.	outer membrane translocase (import) chloroplast Toc64	LOC_Os02g51810	mito	.
	178	ATP-Dependent	CEPT	The Chloroplast Envelope Protein Translocase (CEPT or Tic-Toc) Family	3.A.9	.	outer membrane translocase (import) Toc64 (chloroplast)	LOC_Os03g50010	mito	.
	179	ATP-Dependent	CEPT	The Chloroplast Envelope Protein Translocase (CEPT or Tic-Toc) Family	3.A.9	.	outer membrane translocase (import) Toc64	LOC_Os04g02754	.	.
	180	ATP-Dependent	CEPT	The Chloroplast Envelope Protein Translocase (CEPT or Tic-Toc) Family	3.A.9	.	outer membrane translocase (import) Toc64	LOC_Os04g02780	.	.
	181	ATP-Dependent	F-ATPase	The H+- or Na+-translocating F-type; V-type and A-type ATPase (F-ATPase) Superfamily	3.A.2	.	protons (mitochondrial)	LOC_Os05g47980	mito	Yes
	182	ATP-Dependent	F-ATPase	The H+- or Na+-translocating F-type; V-type and A-type ATPase (F-ATPase) Superfamily	3.A.2	.	protons (mitochondrial)	LOC_Os09g08910	.	.
	183	ATP-Dependent	F-ATPase	The H+- or Na+-translocating F-type; V-type and A-type ATPase (F-ATPase) Superfamily	3.A.2	.	protons (mitochondrial)	LOC_Os12g10570	.	.
	184	ATP-Dependent	F-ATPase	The H+- or Na+-translocating F-type; V-type and A-type ATPase (F-ATPase) Superfamily	3.A.2	.	protons (mitochondrial)	LOC_Os05g35320	.	.
	185	ATP-Dependent	F-ATPase	The H+- or Na+-translocating F-type; V-type and A-type ATPase (F-ATPase) Superfamily	3.A.2	.	protons (mitochondrial)	LOC_Os09g08880	.	.
	186	ATP-Dependent	F-ATPase	The H+- or Na+-translocating F-type; V-type and A-type ATPase (F-ATPase) Superfamily	3.A.2	.	protons (mitochondrial)	LOC_Os10g38270	missing	.
	187	ATP-Dependent	F-ATPase	The H+- or Na+-translocating F-type; V-type and A-type ATPase (F-ATPase) Superfamily	3.A.2	.	protons (mitochondrial)	LOC_Os04g16740	.	.
	188	ATP-Dependent	F-ATPase	The H+- or Na+-translocating F-type; V-type and A-type ATPase (F-ATPase) Superfamily	3.A.2	.	protons (mitochondrial)	LOC_Os08g15170	mito	Yes
	189	ATP-Dependent	F-ATPase	The H+- or Na+-translocating F-type; V-type and A-type ATPase (F-ATPase) Superfamily	3.A.2	.	protons (mitochondrial)	LOC_Os10g21270	missing	.
	190	ATP-Dependent	F-ATPase	The H+- or Na+-translocating F-type; V-type and A-type ATPase (F-ATPase) Superfamily	3.A.2	.	protons (mitochondrial)	LOC_Os03g55874	mito	.
	191	ATP-Dependent	F-ATPase	The H+- or Na+-translocating F-type; V-type and A-type ATPase (F-ATPase) Superfamily	3.A.2	.	protons (mitochondrial)	LOC_Os12g34110	missing	.
	192	ATP-Dependent	F-ATPase	The H+- or Na+-translocating F-type; V-type and A-type ATPase (F-ATPase) Superfamily	3.A.2	.	protons (mitochondrial)	LOC_Os07g31310	mito	.
	193	ATP-Dependent	F-ATPase	The H+- or Na+-translocating F-type; V-type and A-type ATPase (F-ATPase) Superfamily	3.A.2	.	protons (mitochondrial)	LOC_Os10g21240	.	.
	194	ATP-Dependent	F-ATPase	The H+- or Na+-translocating F-type; V-type and A-type ATPase (F-ATPase) Superfamily	3.A.2	.	protons (mitochondrial)	LOC_Os01g58000	.	.
	195	ATP-Dependent	F-ATPase	The H+- or Na+-translocating F-type; V-type and A-type ATPase (F-ATPase) Superfamily	3.A.2	.	protons (mitochondrial)	LOC_Os12g23630	mito	.
	196	ATP-Dependent	F-ATPase	The H+- or Na+-translocating F-type; V-type and A-type ATPase (F-ATPase) Superfamily	3.A.2	.	protons (mitochondrial)	LOC_Os07g31300	mito	Yes
	197	ATP-Dependent	F-ATPase	The H+- or Na+-translocating F-type; V-type and A-type ATPase (F-ATPase) Superfamily	3.A.2	.	protons (mitochondrial)	LOC_Os10g21230	.	.
	198	ATP-Dependent	F-ATPase	The H+- or Na+-translocating F-type; V-type and A-type ATPase (F-ATPase) Superfamily	3.A.2	.	protons (mitochondrial)	LOC_Os01g49190	mito	Yes
	199	ATP-Dependent	F-ATPase	The H+- or Na+-translocating F-type; V-type and A-type ATPase (F-ATPase) Superfamily	3.A.2	.	protons (mitochondrial)	LOC_Os12g23610	.	.
	200	ATP-Dependent	F-ATPase	The H+- or Na+-translocating F-type; V-type and A-type ATPase (F-ATPase) Superfamily	3.A.2	.	protons (mitochondrial)	LOC_Os06g02980	.	.
	201	ATP-Dependent	F-ATPase	The H+- or Na+-translocating F-type; V-type and A-type ATPase (F-ATPase) Superfamily	3.A.2	.	protons (mitochondrial)	LOC_Os10g17280	mito	Yes
	202	ATP-Dependent	F-ATPase	The H+- or Na+-translocating F-type; V-type and A-type ATPase (F-ATPase) Superfamily	3.A.2	.	protons (mitochondrial)	LOC_Os01g08350	.	.
	203	ATP-Dependent	F-ATPase	The H+- or Na+-translocating F-type; V-type and A-type ATPase (F-ATPase) Superfamily	3.A.2	.	protons (mitochondrial)	LOC_Os12g19430	.	.
	204	ATP-Dependent	F-ATPase	The H+- or Na+-translocating F-type; V-type and A-type ATPase (F-ATPase) Superfamily	3.A.2	.	protons (vacuolar)	LOC_Os05g40230	.	.
	205	ATP-Dependent	F-ATPase	The H+- or Na+-translocating F-type; V-type and A-type ATPase (F-ATPase) Superfamily	3.A.2	.	protons (vacuolar)	LOC_Os01g42430	mito	.
	206	ATP-Dependent	F-ATPase	The H+- or Na+-translocating F-type; V-type and A-type ATPase (F-ATPase) Superfamily	3.A.2	.	protons (vacuolar)	LOC_Os02g34510	.	.
	207	ATP-Dependent	F-ATPase	The H+- or Na+-translocating F-type; V-type and A-type ATPase (F-ATPase) Superfamily	3.A.2	.	protons (vacuolar)	LOC_Os05g01560	.	.
	208	ATP-Dependent	F-ATPase	The H+- or Na+-translocating F-type; V-type and A-type ATPase (F-ATPase) Superfamily	3.A.2	.	protons (vacuolar)	LOC_Os01g40470	.	.
	209	ATP-Dependent	F-ATPase	The H+- or Na+-translocating F-type; V-type and A-type ATPase (F-ATPase) Superfamily	3.A.2	.	protons (vacuolar)	LOC_Os11g06890	.	.
	210	ATP-Dependent	F-ATPase	The H+- or Na+-translocating F-type; V-type and A-type ATPase (F-ATPase) Superfamily	3.A.2	.	protons (vacuolar)	LOC_Os02g07870	.	.
	211	ATP-Dependent	F-ATPase	The H+- or Na+-translocating F-type; V-type and A-type ATPase (F-ATPase) Superfamily	3.A.2	.	protons (vacuolar)	LOC_Os04g55040	mito	.
	212	ATP-Dependent	F-ATPase	The H+- or Na+-translocating F-type; V-type and A-type ATPase (F-ATPase) Superfamily	3.A.2	.	protons (vacuolar)	LOC_Os01g12260	mito	.
	213	ATP-Dependent	F-ATPase	The H+- or Na+-translocating F-type; V-type and A-type ATPase (F-ATPase) Superfamily	3.A.2	.	protons (vacuolar)	LOC_Os10g10500	.	.
	214	ATP-Dependent	F-ATPase	The H+- or Na+-translocating F-type; V-type and A-type ATPase (F-ATPase) Superfamily	3.A.2	.	protons (vacuolar)	LOC_Os01g73130	.	.
	215	ATP-Dependent	F-ATPase	The H+- or Na+-translocating F-type; V-type and A-type ATPase (F-ATPase) Superfamily	3.A.2	.	protons (vacuolar)	LOC_Os04g51270	.	.
	216	ATP-Dependent	F-ATPase	The H+- or Na+-translocating F-type; V-type and A-type ATPase (F-ATPase) Superfamily	3.A.2	.	protons (vacuolar)	LOC_Os07g36480	missing	.
	217	ATP-Dependent	F-ATPase	The H+- or Na+-translocating F-type; V-type and A-type ATPase (F-ATPase) Superfamily	3.A.2	.	protons (vacuolar)	LOC_Os01g61780	.	.
	218	ATP-Dependent	F-ATPase	The H+- or Na+-translocating F-type; V-type and A-type ATPase (F-ATPase) Superfamily	3.A.2	.	protons (vacuolar)	LOC_Os04g05080	.	.
	219	ATP-Dependent	F-ATPase	The H+- or Na+-translocating F-type; V-type and A-type ATPase (F-ATPase) Superfamily	3.A.2	.	protons (vacuolar)	LOC_Os07g36470	.	.
	220	ATP-Dependent	F-ATPase	The H+- or Na+-translocating F-type; V-type and A-type ATPase (F-ATPase) Superfamily	3.A.2	.	protons (vacuolar)	LOC_Os01g51380	.	.
	221	ATP-Dependent	F-ATPase	The H+- or Na+-translocating F-type; V-type and A-type ATPase (F-ATPase) Superfamily	3.A.2	.	protons (vacuolar)	LOC_Os03g14690	.	.
	222	ATP-Dependent	F-ATPase	The H+- or Na+-translocating F-type; V-type and A-type ATPase (F-ATPase) Superfamily	3.A.2	.	protons (vacuolar)	LOC_Os05g51530	mito	.
	223	ATP-Dependent	F-ATPase	The H+- or Na+-translocating F-type; V-type and A-type ATPase (F-ATPase) Superfamily	3.A.2	.	protons (vacuolar)	LOC_Os01g46980	.	.
	224	ATP-Dependent	F-ATPase	The H+- or Na+-translocating F-type; V-type and A-type ATPase (F-ATPase) Superfamily	3.A.2	.	protons (vacuolar)	LOC_Os02g47320	mito	.
	225	ATP-Dependent	F-ATPase	The H+- or Na+-translocating F-type; V-type and A-type ATPase (F-ATPase) Superfamily	3.A.2	.	protons (chloroplast)	LOC_Os07g32880	.	.
	226	ATP-Dependent	F-ATPase	The H+- or Na+-translocating F-type; V-type and A-type ATPase (F-ATPase) Superfamily	3.A.2	.	protons (chloroplast)	LOC_Os03g52660	.	.
	227	ATP-Dependent	F-ATPase	The H+- or Na+-translocating F-type; V-type and A-type ATPase (F-ATPase) Superfamily	3.A.2	.	protons (chloroplast)	LOC_Os03g48471	.	.
	228	ATP-Dependent	F-ATPase	The H+- or Na+-translocating F-type; V-type and A-type ATPase (F-ATPase) Superfamily	3.A.2	.	protons (chloroplast)	LOC_Os03g17070	.	.
	229	ATP-Dependent	F-ATPase	The H+- or Na+-translocating F-type; V-type and A-type ATPase (F-ATPase) Superfamily	3.A.2	.	protons (chloroplast)	LOC_Os02g51470	.	.
	230	ATP-Dependent	F-ATPase	The H+- or Na+-translocating F-type; V-type and A-type ATPase (F-ATPase) Superfamily	3.A.2	.	protons (chloroplast )	LOC_Os10g38292	missing	.
	231	ATP-Dependent	H+-PPase	The H+-translocating Pyrophosphatase (H+-PPase) Family	3.A.10	.	proton (vacuolar)	LOC_Os01g23580	mito	.
	232	ATP-Dependent	H+-PPase	The H+-translocating Pyrophosphatase (H+-PPase) Family	3.A.10	.	proton (vacuolar)	LOC_Os02g09150	.	.
	233	ATP-Dependent	H+-PPase	The H+-translocating Pyrophosphatase (H+-PPase) Family	3.A.10	.	proton (vacuolar)	LOC_Os02g33490	.	.
	234	ATP-Dependent	H+-PPase	The H+-translocating Pyrophosphatase (H+-PPase) Family	3.A.10	.	proton (vacuolar)	LOC_Os02g55890	mito	.
	235	ATP-Dependent	H+-PPase	The H+-translocating Pyrophosphatase (H+-PPase) Family	3.A.10	.	proton (vacuolar)	LOC_Os05g06480	mito	.
	236	ATP-Dependent	H+-PPase	The H+-translocating Pyrophosphatase (H+-PPase) Family	3.A.10	.	proton (vacuolar)	LOC_Os06g08080	mito	.
	237	ATP-Dependent	H+-PPase	The H+-translocating Pyrophosphatase (H+-PPase) Family	3.A.10	.	proton (vacuolar)	LOC_Os06g43660	.	.
	238	ATP-Dependent	IISP	The Type II (General) Secretory Pathway (IISP) Family	3.A.5	.	signal recognition particle 54KD protein (SRP54)	LOC_Os01g56600	mito	.
	239	ATP-Dependent	IISP	The Type II (General) Secretory Pathway (IISP) Family	3.A.5	.	signal recognition particle 54KD protein (SRP54)	LOC_Os01g72800	.	.
	240	ATP-Dependent	IISP	The Type II (General) Secretory Pathway (IISP) Family	3.A.5	.	protein transport protein Sec61 alpha subunit	LOC_Os03g11440	.	.
	241	ATP-Dependent	IISP	The Type II (General) Secretory Pathway (IISP) Family	3.A.5	.	protein transport protein Sec61 alpha subunit	LOC_Os03g48590	.	.
	242	ATP-Dependent	IISP	The Type II (General) Secretory Pathway (IISP) Family	3.A.5	.	preprotein translocase SecY subunit	LOC_Os05g33020	.	.
	243	ATP-Dependent	IISP	The Type II (General) Secretory Pathway (IISP) Family	3.A.5	.	signal recognition particle 54KD protein (SRP54)	LOC_Os05g43390	mito	.
	244	ATP-Dependent	IISP	The Type II (General) Secretory Pathway (IISP) Family	3.A.5	.	preprotein translocase SecY subunit	LOC_Os08g15460	.	.
	245	ATP-Dependent	IISP	The Type II (General) Secretory Pathway (IISP) Family	3.A.5	.	signal recognition particle receptor alpha subunit (SR-alpha)	LOC_Os08g37444	.	.
	246	ATP-Dependent	IISP	The Type II (General) Secretory Pathway (IISP) Family	3.A.5	.	protein transport protein Sec61 alpha subunit	LOC_Os09g17830	.	.
	247	ATP-Dependent	IISP	The Type II (General) Secretory Pathway (IISP) Family	3.A.5	.	protein transport protein Sec61 alpha subunit	LOC_Os09g17840	.	.
	248	ATP-Dependent	IISP	The Type II (General) Secretory Pathway (IISP) Family	3.A.5	.	protein transport protein Sec61 alpha subunit	LOC_Os09g33720	.	.
	249	ATP-Dependent	IISP	The Type II (General) Secretory Pathway (IISP) Family	3.A.5	.	protein transport protein Sec61 alpha subunit	LOC_Os09g33770	.	.
	250	ATP-Dependent	IISP	The Type II (General) Secretory Pathway (IISP) Family	3.A.5	.	signal recognition particle 54KD protein (SRP54)	LOC_Os11g05556	.	.
	251	ATP-Dependent	IISP	The Type II (General) Secretory Pathway (IISP) Family	3.A.5	.	protein transport protein Sec61 alpha subunit	LOC_Os12g41840	.	.
	252	ATP-Dependent	IISP	The Type II (General) Secretory Pathway (IISP) Family	3.A.5	.	protein transport protein Sec61 alpha subunit	LOC_Os12g43070	.	.
	253	ATP-Dependent	IISP	The Type II (General) Secretory Pathway (IISP) Family	3.A.5	.	protein transport protein Sec61 alpha subunit	LOC_Os12g43080	.	.
	254	ATP-Dependent	IISP	The Type II (General) Secretory Pathway (IISP) Family	3.A.5	.	protein transport protein Sec61 alpha subunit	LOC_Os12g43300	mito	.
	255	ATP-Dependent	MPT	The Mitochondrial Protein Translocase (MPT) Family	3.A.8	.	outer membrane translocase (import) Tom40	LOC_Os01g16910	.	.
	256	ATP-Dependent	MPT	The Mitochondrial Protein Translocase (MPT) Family	3.A.8	.	inner membrane translocase (import) Tim17	LOC_Os01g19770	mito	.
	257	ATP-Dependent	MPT	The Mitochondrial Protein Translocase (MPT) Family	3.A.8	.	inner membrane translocase (import) Tim50	LOC_Os01g55700	mito	.
	258	ATP-Dependent	MPT	The Mitochondrial Protein Translocase (MPT) Family	3.A.8	.	inner membrane translocase (import) Tim23	LOC_Os02g45100	.	.
	259	ATP-Dependent	MPT	The Mitochondrial Protein Translocase (MPT) Family	3.A.8	.	inner membrane translocase (import) Tim13	LOC_Os02g45820	.	.
	260	ATP-Dependent	MPT	The Mitochondrial Protein Translocase (MPT) Family	3.A.8	.	inner membrane translocase (import) Tim22	LOC_Os02g48610	mito	Yes
	261	ATP-Dependent	MPT	The Mitochondrial Protein Translocase (MPT) Family	3.A.8	.	inner membrane translocase (import) Tim23	LOC_Os03g02390	.	.
	262	ATP-Dependent	MPT	The Mitochondrial Protein Translocase (MPT) Family	3.A.8	.	inner membrane translocase (import) Tim22	LOC_Os03g09870	.	.
	263	ATP-Dependent	MPT	The Mitochondrial Protein Translocase (MPT) Family	3.A.8	.	inner membrane translocase (import)?	LOC_Os03g19290	.	.
	264	ATP-Dependent	MPT	The Mitochondrial Protein Translocase (MPT) Family	3.A.8	.	outer membrane translocase (import) Tom40	LOC_Os03g20750	.	.
	265	ATP-Dependent	MPT	The Mitochondrial Protein Translocase (MPT) Family	3.A.8	.	inner membrane translocase (import) Tim17	LOC_Os03g30200	.	.
	266	ATP-Dependent	MPT	The Mitochondrial Protein Translocase (MPT) Family	3.A.8	.	inner membrane translocase (import) Tim17	LOC_Os03g30220	mito	.
	267	ATP-Dependent	MPT	The Mitochondrial Protein Translocase (MPT) Family	3.A.8	.	inner membrane translocase (import) Tim17	LOC_Os03g30230	.	.
	268	ATP-Dependent	MPT	The Mitochondrial Protein Translocase (MPT) Family	3.A.8	.	inner membrane translocase (import) Tim23	LOC_Os03g47300	mito	.
	269	ATP-Dependent	MPT	The Mitochondrial Protein Translocase (MPT) Family	3.A.8	.	inner membrane translocase (import) Tim22	LOC_Os03g18500	.	.
	270	ATP-Dependent	MPT	The Mitochondrial Protein Translocase (MPT) Family	3.A.8	.	inner membrane translocase (import)?	LOC_Os04g30740	mito	.
	271	ATP-Dependent	MPT	The Mitochondrial Protein Translocase (MPT) Family	3.A.8	.	outer membrane translocase (import) Tom34	LOC_Os04g52580	.	.
	272	ATP-Dependent	MPT	The Mitochondrial Protein Translocase (MPT) Family	3.A.8	.	inner membrane translocase Tim9	LOC_Os05g02050	.	.
	273	ATP-Dependent	MPT	The Mitochondrial Protein Translocase (MPT) Family	3.A.8	.	inner membrane translocase subunit Tim17/Tim22/Tim23?	LOC_Os05g02060	.	.
	274	ATP-Dependent	MPT	The Mitochondrial Protein Translocase (MPT) Family	3.A.8	.	inner membrane translocase subunit Tim17	LOC_Os05g07250	.	.
	275	ATP-Dependent	MPT	The Mitochondrial Protein Translocase (MPT) Family	3.A.8	.	inner membrane translocase subunit Tim50	LOC_Os05g43770	mito	.
	276	ATP-Dependent	MPT	The Mitochondrial Protein Translocase (MPT) Family	3.A.8	.	inner membrane translocase (import) Tim14	LOC_Os07g09450	mito	.
	277	ATP-Dependent	MPT	The Mitochondrial Protein Translocase (MPT) Family	3.A.8	.	inner membrane translocase (import) Tim44	LOC_Os07g22700	mito	.
	278	ATP-Dependent	MPT	The Mitochondrial Protein Translocase (MPT) Family	3.A.8	.	inner membrane translocase (import) Tim17	LOC_Os07g41330	.	.
	279	ATP-Dependent	MPT	The Mitochondrial Protein Translocase (MPT) Family	3.A.8	.	inner membrane translocase (import) Tim8	LOC_Os08g42380	.	.
	280	ATP-Dependent	MPT	The Mitochondrial Protein Translocase (MPT) Family	3.A.8	.	inner membrane translocase (import) Tim23	LOC_Os10g37530	.	.
	281	ATP-Dependent	MPT	The Mitochondrial Protein Translocase (MPT) Family	3.A.8	.	inner membrane translocase (import) Tim8	LOC_Os11g03710	.	.
	282	ATP-Dependent	MPT	The Mitochondrial Protein Translocase (MPT) Family	3.A.8	.	inner membrane translocase (import) Tim8	LOC_Os12g03460	missing	.
	283	ATP-Dependent	MPT	The Mitochondrial Protein Translocase (MPT) Family	3.A.8	.	inner membrane translocase (import) Tim22	LOC_Os12g33020	.	.
	284	ATP-Dependent	MPT	The Mitochondrial Protein Translocase (MPT) Family	3.A.8	.	inner membrane translocase (import) Tim9	LOC_Os12g38310	mito	.
	285	Secondary Transporter	AAA	The ATP:ADP Antiporter (AAA) Family	2.A.12	.	plastidic ADP/ATP	LOC_Os01g45910	.	.
	286	Secondary Transporter	AAA	The ATP:ADP Antiporter (AAA) Family	2.A.12	.	plastidic ADP/ATP	LOC_Os02g11740	.	.
	287	Secondary Transporter	AAAP	The Amino Acid/Auxin Permease (AAAP) Family	2.A.18	.	amino acid (split?)	LOC_Os01g40380	mito	.
	288	Secondary Transporter	AAAP	The Amino Acid/Auxin Permease (AAAP) Family	2.A.18	.	amino acid (split?)	LOC_Os01g40390	.	.
	289	Secondary Transporter	AAAP	The Amino Acid/Auxin Permease (AAAP) Family	2.A.18	.	amino acid	LOC_Os01g40410	.	.
	290	Secondary Transporter	AAAP	The Amino Acid/Auxin Permease (AAAP) Family	2.A.18	.	amino acid	LOC_Os01g41400	.	.
	291	Secondary Transporter	AAAP	The Amino Acid/Auxin Permease (AAAP) Family	2.A.18	.	amino acid	LOC_Os01g41420	.	.
	292	Secondary Transporter	AAAP	The Amino Acid/Auxin Permease (AAAP) Family	2.A.18	.	amino acid (split?)	LOC_Os01g43040	mito	.
	293	Secondary Transporter	AAAP	The Amino Acid/Auxin Permease (AAAP) Family	2.A.18	.	proline	LOC_Os01g43320	.	.
	294	Secondary Transporter	AAAP	The Amino Acid/Auxin Permease (AAAP) Family	2.A.18	.	auxin efflux	LOC_Os01g63770	.	.
	295	Secondary Transporter	AAAP	The Amino Acid/Auxin Permease (AAAP) Family	2.A.18	.	betaine/proline	LOC_Os01g63854	.	.
	296	Secondary Transporter	AAAP	The Amino Acid/Auxin Permease (AAAP) Family	2.A.18	.	amino acid	LOC_Os01g65660	.	.
	297	Secondary Transporter	AAAP	The Amino Acid/Auxin Permease (AAAP) Family	2.A.18	.	amino acid	LOC_Os01g65670	.	.
	298	Secondary Transporter	AAAP	The Amino Acid/Auxin Permease (AAAP) Family	2.A.18	.	amino acid	LOC_Os01g66010	.	.
	299	Secondary Transporter	AAAP	The Amino Acid/Auxin Permease (AAAP) Family	2.A.18	.	proline	LOC_Os01g68050	.	.
	300	Secondary Transporter	AAAP	The Amino Acid/Auxin Permease (AAAP) Family	2.A.18	.	amino acid	LOC_Os01g61044	.	.
	301	Secondary Transporter	AAAP	The Amino Acid/Auxin Permease (AAAP) Family	2.A.18	.	amino acid	LOC_Os02g01100	.	.
	302	Secondary Transporter	AAAP	The Amino Acid/Auxin Permease (AAAP) Family	2.A.18	.	amino acid	LOC_Os02g01210	.	.
	303	Secondary Transporter	AAAP	The Amino Acid/Auxin Permease (AAAP) Family	2.A.18	.	amino acid	LOC_Os02g09810	.	.
	304	Secondary Transporter	AAAP	The Amino Acid/Auxin Permease (AAAP) Family	2.A.18	.	amino acid	LOC_Os02g44980	.	.
	305	Secondary Transporter	AAAP	The Amino Acid/Auxin Permease (AAAP) Family	2.A.18	.	amino acid (split?)	LOC_Os02g46810	.	.
	306	Secondary Transporter	AAAP	The Amino Acid/Auxin Permease (AAAP) Family	2.A.18	.	amino acid	LOC_Os02g49060	.	.
	307	Secondary Transporter	AAAP	The Amino Acid/Auxin Permease (AAAP) Family	2.A.18	.	amino acid	LOC_Os02g49510	.	.
	308	Secondary Transporter	AAAP	The Amino Acid/Auxin Permease (AAAP) Family	2.A.18	.	amino acid	LOC_Os02g54730	.	.
	309	Secondary Transporter	AAAP	The Amino Acid/Auxin Permease (AAAP) Family	2.A.18	.	auxin	LOC_Os03g14080	.	.
	310	Secondary Transporter	AAAP	The Amino Acid/Auxin Permease (AAAP) Family	2.A.18	.	proline	LOC_Os03g44230	.	.
	311	Secondary Transporter	AAAP	The Amino Acid/Auxin Permease (AAAP) Family	2.A.18	.	amino acid	LOC_Os03g60260	.	.
	312	Secondary Transporter	AAAP	The Amino Acid/Auxin Permease (AAAP) Family	2.A.18	.	amino acid (split?)	LOC_Os04g12508	missing	.
	313	Secondary Transporter	AAAP	The Amino Acid/Auxin Permease (AAAP) Family	2.A.18	.	amino acid (split?)	LOC_Os04g12499	.	.
	314	Secondary Transporter	AAAP	The Amino Acid/Auxin Permease (AAAP) Family	2.A.18	.	amino acid (split?)	LOC_Os04g38670	.	.
	315	Secondary Transporter	AAAP	The Amino Acid/Auxin Permease (AAAP) Family	2.A.18	.	amino acid (split?)	LOC_Os04g38660	.	.
	316	Secondary Transporter	AAAP	The Amino Acid/Auxin Permease (AAAP) Family	2.A.18	.	amino acid	LOC_Os04g38680	.	.
	317	Secondary Transporter	AAAP	The Amino Acid/Auxin Permease (AAAP) Family	2.A.18	.	amino acid	LOC_Os04g38860	.	.
	318	Secondary Transporter	AAAP	The Amino Acid/Auxin Permease (AAAP) Family	2.A.18	.	amino acid	LOC_Os04g39489	.	.
	319	Secondary Transporter	AAAP	The Amino Acid/Auxin Permease (AAAP) Family	2.A.18	.	amino acid	LOC_Os04g41350	.	.
	320	Secondary Transporter	AAAP	The Amino Acid/Auxin Permease (AAAP) Family	2.A.18	.	amino acid	LOC_Os04g47420	.	.
	321	Secondary Transporter	AAAP	The Amino Acid/Auxin Permease (AAAP) Family	2.A.18	.	amino acid	LOC_Os04g47780	.	.
	322	Secondary Transporter	AAAP	The Amino Acid/Auxin Permease (AAAP) Family	2.A.18	.	amino acid	LOC_Os04g56470	.	.
	323	Secondary Transporter	AAAP	The Amino Acid/Auxin Permease (AAAP) Family	2.A.18	.	histidine	LOC_Os05g14820	.	.
	324	Secondary Transporter	AAAP	The Amino Acid/Auxin Permease (AAAP) Family	2.A.18	.	amino acid	LOC_Os05g30150	.	.
	325	Secondary Transporter	AAAP	The Amino Acid/Auxin Permease (AAAP) Family	2.A.18	.	amino acid	LOC_Os05g34980	.	.
	326	Secondary Transporter	AAAP	The Amino Acid/Auxin Permease (AAAP) Family	2.A.18	.	amino acid	LOC_Os05g50920	.	.
	327	Secondary Transporter	AAAP	The Amino Acid/Auxin Permease (AAAP) Family	2.A.18	.	auxin/proton symporter	LOC_Os05g37470	.	.
	328	Secondary Transporter	AAAP	The Amino Acid/Auxin Permease (AAAP) Family	2.A.18	.	amino acid	LOC_Os06g12320	.	.
	329	Secondary Transporter	AAAP	The Amino Acid/Auxin Permease (AAAP) Family	2.A.18	.	amino acid	LOC_Os06g12330	.	.
	330	Secondary Transporter	AAAP	The Amino Acid/Auxin Permease (AAAP) Family	2.A.18	.	amino acid	LOC_Os06g12350	.	.
	331	Secondary Transporter	AAAP	The Amino Acid/Auxin Permease (AAAP) Family	2.A.18	.	amino acid	LOC_Os06g16420	.	.
	332	Secondary Transporter	AAAP	The Amino Acid/Auxin Permease (AAAP) Family	2.A.18	.	amino acid	LOC_Os06g36180	.	.
	333	Secondary Transporter	AAAP	The Amino Acid/Auxin Permease (AAAP) Family	2.A.18	.	proline	LOC_Os07g01090	.	.
	334	Secondary Transporter	AAAP	The Amino Acid/Auxin Permease (AAAP) Family	2.A.18	.	amino acid	LOC_Os07g04180	.	.
	335	Secondary Transporter	AAAP	The Amino Acid/Auxin Permease (AAAP) Family	2.A.18	.	amino acid	LOC_Os07g12770	.	.
	336	Secondary Transporter	AAAP	The Amino Acid/Auxin Permease (AAAP) Family	2.A.18	.	amino acid	LOC_Os08g03350	.	.
	337	Secondary Transporter	AAAP	The Amino Acid/Auxin Permease (AAAP) Family	2.A.18	.	amino acid (split?)	LOC_Os08g32070	.	.
	338	Secondary Transporter	AAAP	The Amino Acid/Auxin Permease (AAAP) Family	2.A.18	.	auxin influx	LOC_Os10g05690	.	.
	339	Secondary Transporter	AAAP	The Amino Acid/Auxin Permease (AAAP) Family	2.A.18	.	amino acid	LOC_Os10g27980	.	.
	340	Secondary Transporter	AAAP	The Amino Acid/Auxin Permease (AAAP) Family	2.A.18	.	auxin influx	LOC_Os11g06820	.	.
	341	Secondary Transporter	AAAP	The Amino Acid/Auxin Permease (AAAP) Family	2.A.18	.	amino acid	LOC_Os11g09020	.	.
	342	Secondary Transporter	AAAP	The Amino Acid/Auxin Permease (AAAP) Family	2.A.18	.	amino acid	LOC_Os11g19240	.	.
	343	Secondary Transporter	AAAP	The Amino Acid/Auxin Permease (AAAP) Family	2.A.18	.	amino acid	LOC_Os12g08090	.	.
	344	Secondary Transporter	AAAP	The Amino Acid/Auxin Permease (AAAP) Family	2.A.18	.	amino acid	LOC_Os12g08130	.	.
	345	Secondary Transporter	AAAP	The Amino Acid/Auxin Permease (AAAP) Family	2.A.18	.	amino acid	LOC_Os12g09300	.	.
	346	Secondary Transporter	AAAP	The Amino Acid/Auxin Permease (AAAP) Family	2.A.18	.	amino acid	LOC_Os12g09320	.	.
	347	Secondary Transporter	AAAP	The Amino Acid/Auxin Permease (AAAP) Family	2.A.18	.	histidine/lysine	LOC_Os12g14100	.	.
	348	Secondary Transporter	AAAP	The Amino Acid/Auxin Permease (AAAP) Family	2.A.18	.	histidine/lysine	LOC_Os12g30040	.	.
	349	Secondary Transporter	AAAP	The Amino Acid/Auxin Permease (AAAP) Family	2.A.18	.	amino acid	LOC_Os12g38570	.	.
	350	Secondary Transporter	AE	The Anion Exchanger (AE) Family	2.A.31	.	boron efflux	LOC_Os01g08020	.	.
	351	Secondary Transporter	AE	The Anion Exchanger (AE) Family	2.A.31	.	boron efflux	LOC_Os05g08430	.	.
	352	Secondary Transporter	AE	The Anion Exchanger (AE) Family	2.A.31	.	boron efflux	LOC_Os12g37840	.	.
	353	Secondary Transporter	AEC	The Auxin Efflux Carrier (AEC) Family	2.A.69	.	auxin efflux	LOC_Os01g45550	.	.
	354	Secondary Transporter	AEC	The Auxin Efflux Carrier (AEC) Family	2.A.69	.	auxin efflux	LOC_Os01g51780	.	.
	355	Secondary Transporter	AEC	The Auxin Efflux Carrier (AEC) Family	2.A.69	.	auxin efflux	LOC_Os01g58860	.	.
	356	Secondary Transporter	AEC	The Auxin Efflux Carrier (AEC) Family	2.A.69	.	auxin efflux	LOC_Os01g60230	.	.
	357	Secondary Transporter	AEC	The Auxin Efflux Carrier (AEC) Family	2.A.69	.	auxin efflux	LOC_Os01g69070	.	.
	358	Secondary Transporter	AEC	The Auxin Efflux Carrier (AEC) Family	2.A.69	.	auxin efflux	LOC_Os02g50960	.	.
	359	Secondary Transporter	AEC	The Auxin Efflux Carrier (AEC) Family	2.A.69	.	auxin efflux	LOC_Os05g40330	mito	.
	360	Secondary Transporter	AEC	The Auxin Efflux Carrier (AEC) Family	2.A.69	.	auxin efflux	LOC_Os05g50140	.	.
	361	Secondary Transporter	AEC	The Auxin Efflux Carrier (AEC) Family	2.A.69	.	auxin efflux	LOC_Os06g12610	.	.
	362	Secondary Transporter	AEC	The Auxin Efflux Carrier (AEC) Family	2.A.69	.	auxin efflux	LOC_Os06g44970	.	.
	363	Secondary Transporter	AEC	The Auxin Efflux Carrier (AEC) Family	2.A.69	.	auxin efflux	LOC_Os08g09190	.	.
	364	Secondary Transporter	AEC	The Auxin Efflux Carrier (AEC) Family	2.A.69	.	auxin efflux	LOC_Os08g41720	.	.
	365	Secondary Transporter	AEC	The Auxin Efflux Carrier (AEC) Family	2.A.69	.	auxin efflux	LOC_Os09g32770	.	.
	366	Secondary Transporter	AEC	The Auxin Efflux Carrier (AEC) Family	2.A.69	.	auxin efflux	LOC_Os09g38130	.	.
	367	Secondary Transporter	AEC	The Auxin Efflux Carrier (AEC) Family	2.A.69	.	auxin efflux	LOC_Os09g38210	.	.
	368	Secondary Transporter	AEC	The Auxin Efflux Carrier (AEC) Family	2.A.69	.	auxin efflux	LOC_Os09g31478	.	.
	369	Secondary Transporter	AEC	The Auxin Efflux Carrier (AEC) Family	2.A.69	.	auxin efflux	LOC_Os11g02950	.	.
	370	Secondary Transporter	AEC	The Auxin Efflux Carrier (AEC) Family	2.A.69	.	auxin efflux	LOC_Os11g04190	.	.
	371	Secondary Transporter	AEC	The Auxin Efflux Carrier (AEC) Family	2.A.69	.	auxin efflux	LOC_Os12g04000	.	.
	372	Secondary Transporter	APC	The Amino Acid-Polyamine-Organocation (APC) Family	2.A.3	.	amino acid	LOC_Os01g11160	.	.
	373	Secondary Transporter	APC	The Amino Acid-Polyamine-Organocation (APC) Family	2.A.3	.	amino acid/GABA	LOC_Os01g42234	.	.
	374	Secondary Transporter	APC	The Amino Acid-Polyamine-Organocation (APC) Family	2.A.3	.	GABA	LOC_Os01g71700	.	.
	375	Secondary Transporter	APC	The Amino Acid-Polyamine-Organocation (APC) Family	2.A.3	.	GABA	LOC_Os01g71710	.	.
	376	Secondary Transporter	APC	The Amino Acid-Polyamine-Organocation (APC) Family	2.A.3	.	GABA	LOC_Os01g71720	.	.
	377	Secondary Transporter	APC	The Amino Acid-Polyamine-Organocation (APC) Family	2.A.3	.	GABA	LOC_Os01g71740	.	.
	378	Secondary Transporter	APC	The Amino Acid-Polyamine-Organocation (APC) Family	2.A.3	.	GABA	LOC_Os01g71760	.	.
	379	Secondary Transporter	APC	The Amino Acid-Polyamine-Organocation (APC) Family	2.A.3	.	amino acid	LOC_Os02g43860	.	.
	380	Secondary Transporter	APC	The Amino Acid-Polyamine-Organocation (APC) Family	2.A.3	.	amino acid	LOC_Os02g47210	.	.
	381	Secondary Transporter	APC	The Amino Acid-Polyamine-Organocation (APC) Family	2.A.3	.	amino acid (split?)	LOC_Os03g25840	.	.
	382	Secondary Transporter	APC	The Amino Acid-Polyamine-Organocation (APC) Family	2.A.3	.	amino acid (split?)	LOC_Os03g25820	mito	.
	383	Secondary Transporter	APC	The Amino Acid-Polyamine-Organocation (APC) Family	2.A.3	.	amino acid (split?)	LOC_Os03g25869	.	.
	384	Secondary Transporter	APC	The Amino Acid-Polyamine-Organocation (APC) Family	2.A.3	.	amino acid	LOC_Os03g25920	.	.
	385	Secondary Transporter	APC	The Amino Acid-Polyamine-Organocation (APC) Family	2.A.3	.	amino acid	LOC_Os03g37984	.	.
	386	Secondary Transporter	APC	The Amino Acid-Polyamine-Organocation (APC) Family	2.A.3	.	amino acid (split?)	LOC_Os03g43980	.	.
	387	Secondary Transporter	APC	The Amino Acid-Polyamine-Organocation (APC) Family	2.A.3	.	amino acid (split?)	LOC_Os03g43970	.	.
	388	Secondary Transporter	APC	The Amino Acid-Polyamine-Organocation (APC) Family	2.A.3	.	amino acid	LOC_Os03g45170	mito	.
	389	Secondary Transporter	APC	The Amino Acid-Polyamine-Organocation (APC) Family	2.A.3	.	amino acid/GABA	LOC_Os04g35540	.	.
	390	Secondary Transporter	APC	The Amino Acid-Polyamine-Organocation (APC) Family	2.A.3	.	amino acid	LOC_Os04g45950	.	.
	391	Secondary Transporter	APC	The Amino Acid-Polyamine-Organocation (APC) Family	2.A.3	.	amino acid	LOC_Os06g34830	.	.
	392	Secondary Transporter	APC	The Amino Acid-Polyamine-Organocation (APC) Family	2.A.3	.	amino acid (split?)	LOC_Os08g41370	.	.
	393	Secondary Transporter	APC	The Amino Acid-Polyamine-Organocation (APC) Family	2.A.3	.	amino acid	LOC_Os10g30090	.	.
	394	Secondary Transporter	APC	The Amino Acid-Polyamine-Organocation (APC) Family	2.A.3	.	amino acid	LOC_Os11g05690	.	.
	395	Secondary Transporter	APC	The Amino Acid-Polyamine-Organocation (APC) Family	2.A.3	.	amino acid	LOC_Os12g06060	.	.
	396	Secondary Transporter	APC	The Amino Acid-Polyamine-Organocation (APC) Family	2.A.3	.	amino acid (split?)	LOC_Os12g39080	.	.
	397	Secondary Transporter	APC	The Amino Acid-Polyamine-Organocation (APC) Family	2.A.3	.	amino acid	LOC_Os12g41890	.	.
	398	Secondary Transporter	APC	The Amino Acid-Polyamine-Organocation (APC) Family	2.A.3	.	amino acid	LOC_Os12g42850	.	.
	399	Secondary Transporter	ArAE	The Aromatic Acid Exporter (ArAE) Family	2.A.85	.	aluminum-activated malate transporter?	LOC_Os01g12210	.	.
	400	Secondary Transporter	ArAE	The Aromatic Acid Exporter (ArAE) Family	2.A.85	.	aluminum-activated malate transporter?	LOC_Os01g53570	.	.
	401	Secondary Transporter	ArAE	The Aromatic Acid Exporter (ArAE) Family	2.A.85	.	aluminum-activated malate? (split)	LOC_Os02g45150	.	.
	402	Secondary Transporter	ArAE	The Aromatic Acid Exporter (ArAE) Family	2.A.85	.	aluminum-activated malate? (split)	LOC_Os02g45160	.	.
	403	Secondary Transporter	ArAE	The Aromatic Acid Exporter (ArAE) Family	2.A.85	.	aluminum-activated malate transporter?	LOC_Os02g49790	.	.
	404	Secondary Transporter	ArAE	The Aromatic Acid Exporter (ArAE) Family	2.A.85	.	aluminum-activated malate transporter?	LOC_Os04g34010	.	.
	405	Secondary Transporter	ArAE	The Aromatic Acid Exporter (ArAE) Family	2.A.85	.	aluminum-activated malate transporter?	LOC_Os04g47930	.	.
	406	Secondary Transporter	ArAE	The Aromatic Acid Exporter (ArAE) Family	2.A.85	.	Unclassified	LOC_Os05g33360	.	.
	407	Secondary Transporter	ArAE	The Aromatic Acid Exporter (ArAE) Family	2.A.85	.	aluminum-activated malate transporter?	LOC_Os06g15779	.	.
	408	Secondary Transporter	ArAE	The Aromatic Acid Exporter (ArAE) Family	2.A.85	.	aluminum-activated malate transporter?	LOC_Os06g22600	.	.
	409	Secondary Transporter	ArAE	The Aromatic Acid Exporter (ArAE) Family	2.A.85	.	Unclassified	LOC_Os07g08060	mito	.
	410	Secondary Transporter	ArAE	The Aromatic Acid Exporter (ArAE) Family	2.A.85	.	Unclassified	LOC_Os07g08070	.	.
	411	Secondary Transporter	ArAE	The Aromatic Acid Exporter (ArAE) Family	2.A.85	.	aluminum-activated malate transporter?	LOC_Os10g42180	.	.
	412	Secondary Transporter	ArAE	The Aromatic Acid Exporter (ArAE) Family	2.A.85	.	aluminum-activated malate transporter?	LOC_Os11g37200	.	.
	413	Secondary Transporter	ArsB	The Arsenite-Antimonite (ArsB) Efflux Family	2.A.45	.	arsenite (ArsB)	LOC_Os02g57620	.	.
	414	Secondary Transporter	ArsB	The Arsenite-Antimonite (ArsB) Efflux Family	2.A.45	.	arsenite (ArsB)	LOC_Os03g01700	.	.
	415	Secondary Transporter	ArsB	The Arsenite-Antimonite (ArsB) Efflux Family	2.A.45	.	arsenite (ArsB)	LOC_Os03g05390	.	.
	416	Secondary Transporter	BASS	The Bile Acid:Na+ Symporter (BASS) Family	2.A.28	.	sodium ion/bile acid	LOC_Os01g45750	.	.
	417	Secondary Transporter	BASS	The Bile Acid:Na+ Symporter (BASS) Family	2.A.28	.	sodium ion/bile acid	LOC_Os02g27490	.	.
	418	Secondary Transporter	BASS	The Bile Acid:Na+ Symporter (BASS) Family	2.A.28	.	sodium ion/bile acid	LOC_Os02g32930	.	.
	419	Secondary Transporter	BASS	The Bile Acid:Na+ Symporter (BASS) Family	2.A.28	.	sodium ion/bile acid	LOC_Os04g31210	.	.
	420	Secondary Transporter	BASS	The Bile Acid:Na+ Symporter (BASS) Family	2.A.28	.	sodium ion/bile acid	LOC_Os09g34900	.	.
	421	Secondary Transporter	BASS	The Bile Acid:Na+ Symporter (BASS) Family	2.A.28	.	sodium ion/bile acid	LOC_Os12g07270	mito	.
	422	Secondary Transporter	CaCA	The Ca2+:Cation Antiporter (CaCA) Family	2.A.19	.	sodium ion/calcium ion	LOC_Os01g11414	.	.
	423	Secondary Transporter	CaCA	The Ca2+:Cation Antiporter (CaCA) Family	2.A.19	.	proton/calcium ion	LOC_Os01g37690	.	.
	424	Secondary Transporter	CaCA	The Ca2+:Cation Antiporter (CaCA) Family	2.A.19	.	proton/calcium ion	LOC_Os02g04630	.	.
	425	Secondary Transporter	CaCA	The Ca2+:Cation Antiporter (CaCA) Family	2.A.19	.	sodium ion/calcium ion	LOC_Os02g14980	.	.
	426	Secondary Transporter	CaCA	The Ca2+:Cation Antiporter (CaCA) Family	2.A.19	.	vacuolar proton/calcium ion	LOC_Os02g21009	.	.
	427	Secondary Transporter	CaCA	The Ca2+:Cation Antiporter (CaCA) Family	2.A.19	.	proton/magnesium ion	LOC_Os02g43110	mito	.
	428	Secondary Transporter	CaCA	The Ca2+:Cation Antiporter (CaCA) Family	2.A.19	.	sodium ion/calcium ion	LOC_Os03g08230	.	.
	429	Secondary Transporter	CaCA	The Ca2+:Cation Antiporter (CaCA) Family	2.A.19	.	sodium ion/calcium ion	LOC_Os03g45370	mito	.
	430	Secondary Transporter	CaCA	The Ca2+:Cation Antiporter (CaCA) Family	2.A.19	.	vacuolar proton/calcium ion	LOC_Os03g27960	.	.
	431	Secondary Transporter	CaCA	The Ca2+:Cation Antiporter (CaCA) Family	2.A.19	.	proton/calcium ion	LOC_Os04g55940	.	.
	432	Secondary Transporter	CaCA	The Ca2+:Cation Antiporter (CaCA) Family	2.A.19	.	proton/calcium ion (vacuolar)	LOC_Os05g51610	.	.
	433	Secondary Transporter	CaCA	The Ca2+:Cation Antiporter (CaCA) Family	2.A.19	.	sodium ion/calcium ion	LOC_Os10g30070	.	.
	434	Secondary Transporter	CaCA	The Ca2+:Cation Antiporter (CaCA) Family	2.A.19	.	sodium ion/calcium ion	LOC_Os11g01580	.	.
	435	Secondary Transporter	CaCA	The Ca2+:Cation Antiporter (CaCA) Family	2.A.19	.	sodium ion/calcium ion	LOC_Os11g05070	.	.
	436	Secondary Transporter	CaCA	The Ca2+:Cation Antiporter (CaCA) Family	2.A.19	.	sodium ion/calcium ion	LOC_Os11g43860	.	.
	437	Secondary Transporter	CaCA	The Ca2+:Cation Antiporter (CaCA) Family	2.A.19	.	sodium ion/calcium ion	LOC_Os12g42910	mito	.
	438	Secondary Transporter	CCC	The Cation-Chloride Cotransporter (CCC) Family	2.A.30	.	sodium/potassium/chloride ion cotransporter	LOC_Os01g19850	.	.
	439	Secondary Transporter	CCC	The Cation-Chloride Cotransporter (CCC) Family	2.A.30	.	sodium/potassium/chloride ion cotransporter	LOC_Os08g23440	.	.
	440	Secondary Transporter	CDF	The Cation Diffusion Facilitator (CDF) Family	2.A.4	.	cation efflux	LOC_Os01g62070	.	.
	441	Secondary Transporter	CDF	The Cation Diffusion Facilitator (CDF) Family	2.A.4	.	cation efflux	LOC_Os01g03914	.	.
	442	Secondary Transporter	CDF	The Cation Diffusion Facilitator (CDF) Family	2.A.4	.	cation efflux	LOC_Os02g53490	.	.
	443	Secondary Transporter	CDF	The Cation Diffusion Facilitator (CDF) Family	2.A.4	.	cation efflux	LOC_Os02g58580	.	.
	444	Secondary Transporter	CDF	The Cation Diffusion Facilitator (CDF) Family	2.A.4	.	cation efflux	LOC_Os03g12530	.	.
	445	Secondary Transporter	CDF	The Cation Diffusion Facilitator (CDF) Family	2.A.4	.	cation efflux	LOC_Os04g23180	.	.
	446	Secondary Transporter	CDF	The Cation Diffusion Facilitator (CDF) Family	2.A.4	.	zinc ion efflux	LOC_Os05g03780	.	.
	447	Secondary Transporter	CDF	The Cation Diffusion Facilitator (CDF) Family	2.A.4	.	cation efflux	LOC_Os05g38670	.	.
	448	Secondary Transporter	CDF	The Cation Diffusion Facilitator (CDF) Family	2.A.4	.	zinc ion efflux	LOC_Os08g32650	.	.
	449	Secondary Transporter	ClC	The Chloride Carrier/Channel (ClC) Family	2.A.49	.	chloride ion channel	LOC_Os01g50860	.	.
	450	Secondary Transporter	ClC	The Chloride Carrier/Channel (ClC) Family	2.A.49	.	chloride ion channel	LOC_Os01g65500	.	.
	451	Secondary Transporter	ClC	The Chloride Carrier/Channel (ClC) Family	2.A.49	.	chloride ion channel	LOC_Os02g35190	.	.
	452	Secondary Transporter	ClC	The Chloride Carrier/Channel (ClC) Family	2.A.49	.	chloride ion channel	LOC_Os02g48880	.	.
	453	Secondary Transporter	ClC	The Chloride Carrier/Channel (ClC) Family	2.A.49	.	chloride ion channel	LOC_Os03g48940	.	.
	454	Secondary Transporter	ClC	The Chloride Carrier/Channel (ClC) Family	2.A.49	.	chloride ion channel	LOC_Os04g55210	.	.
	455	Secondary Transporter	ClC	The Chloride Carrier/Channel (ClC) Family	2.A.49	.	chloride ion channel	LOC_Os08g20570	.	.
	456	Secondary Transporter	ClC	The Chloride Carrier/Channel (ClC) Family	2.A.49	.	chloride ion channel	LOC_Os08g38980	.	.
	457	Secondary Transporter	ClC	The Chloride Carrier/Channel (ClC) Family	2.A.49	.	chloride ion channel	LOC_Os12g25200	.	.
	458	Secondary Transporter	CPA1	The Monovalent Cation:Proton Antiporter-1 (CPA1) Family	2.A.36	.	sodium ion/proton	LOC_Os05g05590	.	.
	459	Secondary Transporter	CPA1	The Monovalent Cation:Proton Antiporter-1 (CPA1) Family	2.A.36	.	sodium ion/proton	LOC_Os06g21360	.	.
	460	Secondary Transporter	CPA1	The Monovalent Cation:Proton Antiporter-1 (CPA1) Family	2.A.36	.	sodium ion/proton	LOC_Os07g47100	.	.
	461	Secondary Transporter	CPA1	The Monovalent Cation:Proton Antiporter-1 (CPA1) Family	2.A.36	.	sodium ion/proton	LOC_Os09g11450	.	.
	462	Secondary Transporter	CPA1	The Monovalent Cation:Proton Antiporter-1 (CPA1) Family	2.A.36	.	sodium ion/proton	LOC_Os09g30446	.	.
	463	Secondary Transporter	CPA1	The Monovalent Cation:Proton Antiporter-1 (CPA1) Family	2.A.36	.	sodium ion/proton	LOC_Os11g42790	.	.
	464	Secondary Transporter	CPA1	The Monovalent Cation:Proton Antiporter-1 (CPA1) Family	2.A.36	.	sodium ion/proton	LOC_Os12g44360	.	.
	465	Secondary Transporter	CPA2	The Monovalent Cation:Proton Antiporter-2 (CPA2) Family	2.A.37	.	sodium ion/proton	LOC_Os01g60140	.	.
	466	Secondary Transporter	CPA2	The Monovalent Cation:Proton Antiporter-2 (CPA2) Family	2.A.37	.	sodium ion/proton	LOC_Os02g58660	.	.
	467	Secondary Transporter	CPA2	The Monovalent Cation:Proton Antiporter-2 (CPA2) Family	2.A.37	.	sodium ion/proton	LOC_Os03g61290	.	.
	468	Secondary Transporter	CPA2	The Monovalent Cation:Proton Antiporter-2 (CPA2) Family	2.A.37	.	potassium ion/proton	LOC_Os03g03590	.	.
	469	Secondary Transporter	CPA2	The Monovalent Cation:Proton Antiporter-2 (CPA2) Family	2.A.37	.	potassium ion efflux	LOC_Os04g58620	.	.
	470	Secondary Transporter	CPA2	The Monovalent Cation:Proton Antiporter-2 (CPA2) Family	2.A.37	.	sodium ion/proton	LOC_Os05g02240	.	.
	471	Secondary Transporter	CPA2	The Monovalent Cation:Proton Antiporter-2 (CPA2) Family	2.A.37	.	sodium ion/proton	LOC_Os05g19500	.	.
	472	Secondary Transporter	CPA2	The Monovalent Cation:Proton Antiporter-2 (CPA2) Family	2.A.37	.	sodium ion/proton	LOC_Os05g31730	.	.
	473	Secondary Transporter	CPA2	The Monovalent Cation:Proton Antiporter-2 (CPA2) Family	2.A.37	.	sodium ion/proton	LOC_Os05g39600	.	.
	474	Secondary Transporter	CPA2	The Monovalent Cation:Proton Antiporter-2 (CPA2) Family	2.A.37	.	sodium ion/proton	LOC_Os05g40650	.	.
	475	Secondary Transporter	CPA2	The Monovalent Cation:Proton Antiporter-2 (CPA2) Family	2.A.37	.	potassium ion efflux	LOC_Os06g36590	.	.
	476	Secondary Transporter	CPA2	The Monovalent Cation:Proton Antiporter-2 (CPA2) Family	2.A.37	.	sodium ion/proton antiporter	LOC_Os08g02450	.	.
	477	Secondary Transporter	CPA2	The Monovalent Cation:Proton Antiporter-2 (CPA2) Family	2.A.37	.	sodium ion/proton antiporter	LOC_Os08g43690	.	.
	478	Secondary Transporter	CPA2	The Monovalent Cation:Proton Antiporter-2 (CPA2) Family	2.A.37	.	sodium ion/proton	LOC_Os09g37300	.	.
	479	Secondary Transporter	CPA2	The Monovalent Cation:Proton Antiporter-2 (CPA2) Family	2.A.37	.	sodium ion/proton	LOC_Os11g01820	.	.
	480	Secondary Transporter	CPA2	The Monovalent Cation:Proton Antiporter-2 (CPA2) Family	2.A.37	.	sodium ion/proton	LOC_Os11g03070	.	.
	481	Secondary Transporter	CPA2	The Monovalent Cation:Proton Antiporter-2 (CPA2) Family	2.A.37	.	sodium ion/proton	LOC_Os12g01820	.	.
	482	Secondary Transporter	CPA2	The Monovalent Cation:Proton Antiporter-2 (CPA2) Family	2.A.37	.	sodium ion/proton	LOC_Os12g02840	.	.
	483	Secondary Transporter	CPA2	The Monovalent Cation:Proton Antiporter-2 (CPA2) Family	2.A.37	.	sodium ion/proton	LOC_Os12g42200	.	.
	484	Secondary Transporter	CPA2	The Monovalent Cation:Proton Antiporter-2 (CPA2) Family	2.A.37	.	sodium ion/proton	LOC_Os12g44300	.	.
	485	Secondary Transporter	DASS	The Divalent Anion:Na+ Symporter (DASS) Family	2.A.47	.	2-oxoglutarate/malate	LOC_Os08g37600	.	.
	486	Secondary Transporter	DASS	The Divalent Anion:Na+ Symporter (DASS) Family	2.A.47	.	sodium ion/dicarboxylate	LOC_Os08g39370	.	.
	487	Secondary Transporter	DASS	The Divalent Anion:Na+ Symporter (DASS) Family	2.A.47	.	2-oxoglutarate/malate	LOC_Os09g29430	.	.
	488	Secondary Transporter	DASS	The Divalent Anion:Na+ Symporter (DASS) Family	2.A.47	.	sodium ion/dicarboxylate	LOC_Os09g31130	.	.
	489	Secondary Transporter	DASS	The Divalent Anion:Na+ Symporter (DASS) Family	2.A.47	.	anion	LOC_Os10g31040	.	.
	490	Secondary Transporter	DASS	The Divalent Anion:Na+ Symporter (DASS) Family	2.A.47	.	anion	LOC_Os10g39980	.	.
	491	Secondary Transporter	DASS	The Divalent Anion:Na+ Symporter (DASS) Family	2.A.47	.	2-oxoglutarate/malate	LOC_Os12g33080	.	.
	492	Secondary Transporter	DMT	The Drug/Metabolite Transporter (DMT) Superfamily	2.A.7	.	MtN21 nodulin protein (P-DME)	LOC_Os01g02870	.	.
	493	Secondary Transporter	DMT	The Drug/Metabolite Transporter (DMT) Superfamily	2.A.7	.	glucose-6-phosphate/phosphate translocator	LOC_Os01g07310	.	.
	494	Secondary Transporter	DMT	The Drug/Metabolite Transporter (DMT) Superfamily	2.A.7	.	glucose-6-phosphate/phosphate translocator	LOC_Os01g07730	.	.
	495	Secondary Transporter	DMT	The Drug/Metabolite Transporter (DMT) Superfamily	2.A.7	.	MtN21 nodulin protein (P-DME)	LOC_Os01g10970	.	.
	496	Secondary Transporter	DMT	The Drug/Metabolite Transporter (DMT) Superfamily	2.A.7	.	MtN21 nodulin protein (P-DME)	LOC_Os01g10980	.	.
	497	Secondary Transporter	DMT	The Drug/Metabolite Transporter (DMT) Superfamily	2.A.7	.	MtN21 nodulin protein (P-DME)	LOC_Os01g10990	.	.
	498	Secondary Transporter	DMT	The Drug/Metabolite Transporter (DMT) Superfamily	2.A.7	.	triose phosphate/phosphate translocator	LOC_Os01g13770	.	.
	499	Secondary Transporter	DMT	The Drug/Metabolite Transporter (DMT) Superfamily	2.A.7	.	MtN21 nodulin protein (P-DME)	LOC_Os01g19240	.	.
	500	Secondary Transporter	DMT	The Drug/Metabolite Transporter (DMT) Superfamily	2.A.7	.	MtN21 nodulin protein (P-DME)	LOC_Os01g19290	.	.
	501	Secondary Transporter	DMT	The Drug/Metabolite Transporter (DMT) Superfamily	2.A.7	.	purine	LOC_Os01g31940	.	.
	502	Secondary Transporter	DMT	The Drug/Metabolite Transporter (DMT) Superfamily	2.A.7	.	MtN21 nodulin protein (P-DME)	LOC_Os01g36560	.	.
	503	Secondary Transporter	DMT	The Drug/Metabolite Transporter (DMT) Superfamily	2.A.7	.	MtN21 nodulin protein (P-DME)	LOC_Os01g36580	.	.
	504	Secondary Transporter	DMT	The Drug/Metabolite Transporter (DMT) Superfamily	2.A.7	.	MtN21 nodulin protein (P-DME)	LOC_Os01g36590	.	.
	505	Secondary Transporter	DMT	The Drug/Metabolite Transporter (DMT) Superfamily	2.A.7	.	purine	LOC_Os01g48800	.	.
	506	Secondary Transporter	DMT	The Drug/Metabolite Transporter (DMT) Superfamily	2.A.7	.	nucleotide-sugar	LOC_Os01g54580	.	.
	507	Secondary Transporter	DMT	The Drug/Metabolite Transporter (DMT) Superfamily	2.A.7	.	phosphate/phosphoenolpyruvate translocator	LOC_Os01g58870	.	.
	508	Secondary Transporter	DMT	The Drug/Metabolite Transporter (DMT) Superfamily	2.A.7	.	MtN21 nodulin protein (P-DME)	LOC_Os01g58910	.	.
	509	Secondary Transporter	DMT	The Drug/Metabolite Transporter (DMT) Superfamily	2.A.7	.	glucose-6-phosphate/phosphate translocator	LOC_Os01g60780	.	.
	510	Secondary Transporter	DMT	The Drug/Metabolite Transporter (DMT) Superfamily	2.A.7	.	CMP-sialic acid?	LOC_Os01g67330	.	.
	511	Secondary Transporter	DMT	The Drug/Metabolite Transporter (DMT) Superfamily	2.A.7	.	MtN21 nodulin protein (P-DME)	LOC_Os02g01326	.	.
	512	Secondary Transporter	DMT	The Drug/Metabolite Transporter (DMT) Superfamily	2.A.7	.	MtN21 nodulin protein (P-DME)	LOC_Os02g02310	.	.
	513	Secondary Transporter	DMT	The Drug/Metabolite Transporter (DMT) Superfamily	2.A.7	.	GDP-mannose?	LOC_Os02g06010	.	.
	514	Secondary Transporter	DMT	The Drug/Metabolite Transporter (DMT) Superfamily	2.A.7	.	MtN21 nodulin protein (P-DME)	LOC_Os02g22680	.	.
	515	Secondary Transporter	DMT	The Drug/Metabolite Transporter (DMT) Superfamily	2.A.7	.	CMP-sialic acid?	LOC_Os02g39200	.	.
	516	Secondary Transporter	DMT	The Drug/Metabolite Transporter (DMT) Superfamily	2.A.7	.	UDP-glucuronic acid/UDP-N-acetylgalactosamine	LOC_Os02g40030	.	.
	517	Secondary Transporter	DMT	The Drug/Metabolite Transporter (DMT) Superfamily	2.A.7	.	Unclassified	LOC_Os02g40090	.	.
	518	Secondary Transporter	DMT	The Drug/Metabolite Transporter (DMT) Superfamily	2.A.7	.	glucose-6-phosphate/phosphate translocator	LOC_Os02g41780	.	.
	519	Secondary Transporter	DMT	The Drug/Metabolite Transporter (DMT) Superfamily	2.A.7	.	purine	LOC_Os02g46380	.	.
	520	Secondary Transporter	DMT	The Drug/Metabolite Transporter (DMT) Superfamily	2.A.7	.	MtN21 nodulin protein (P-DME)	LOC_Os02g47500	.	.
	521	Secondary Transporter	DMT	The Drug/Metabolite Transporter (DMT) Superfamily	2.A.7	.	glucose-6-phosphate/phosphate translocator	LOC_Os02g49260	.	.
	522	Secondary Transporter	DMT	The Drug/Metabolite Transporter (DMT) Superfamily	2.A.7	.	MtN21 nodulin protein (P-DME)	LOC_Os02g52930	.	.
	523	Secondary Transporter	DMT	The Drug/Metabolite Transporter (DMT) Superfamily	2.A.7	.	UDP-N-acetylglucosamine?	LOC_Os02g36390	.	.
	524	Secondary Transporter	DMT	The Drug/Metabolite Transporter (DMT) Superfamily	2.A.7	.	Unclassified	LOC_Os03g02670	.	.
	525	Secondary Transporter	DMT	The Drug/Metabolite Transporter (DMT) Superfamily	2.A.7	.	MtN21 nodulin protein (P-DME)	LOC_Os03g05530	mito	.
	526	Secondary Transporter	DMT	The Drug/Metabolite Transporter (DMT) Superfamily	2.A.7	.	purine	LOC_Os03g08880	.	.
	527	Secondary Transporter	DMT	The Drug/Metabolite Transporter (DMT) Superfamily	2.A.7	.	phosphate/phosphoenolpyruvate translocator	LOC_Os03g17740	.	.
	528	Secondary Transporter	DMT	The Drug/Metabolite Transporter (DMT) Superfamily	2.A.7	.	phosphate/phosphoenolpyruvate translocator	LOC_Os03g18990	.	.
	529	Secondary Transporter	DMT	The Drug/Metabolite Transporter (DMT) Superfamily	2.A.7	.	organic anion	LOC_Os03g49570	.	.
	530	Secondary Transporter	DMT	The Drug/Metabolite Transporter (DMT) Superfamily	2.A.7	.	Unclassified	LOC_Os03g49940	.	.
	531	Secondary Transporter	DMT	The Drug/Metabolite Transporter (DMT) Superfamily	2.A.7	.	small multidrug export protein	LOC_Os03g58620	mito	.
	532	Secondary Transporter	DMT	The Drug/Metabolite Transporter (DMT) Superfamily	2.A.7	.	GDP-Mannose	LOC_Os03g61100	.	.
	533	Secondary Transporter	DMT	The Drug/Metabolite Transporter (DMT) Superfamily	2.A.7	.	GDP-Mannose	LOC_Os03g11590	.	.
	534	Secondary Transporter	DMT	The Drug/Metabolite Transporter (DMT) Superfamily	2.A.7	.	MtN21 nodulin protein (P-DME)	LOC_Os04g34490	.	.
	535	Secondary Transporter	DMT	The Drug/Metabolite Transporter (DMT) Superfamily	2.A.7	.	MtN21 nodulin protein (P-DME)	LOC_Os04g34530	.	.
	536	Secondary Transporter	DMT	The Drug/Metabolite Transporter (DMT) Superfamily	2.A.7	.	MtN21 nodulin protein (P-DME)	LOC_Os04g38430	.	.
	537	Secondary Transporter	DMT	The Drug/Metabolite Transporter (DMT) Superfamily	2.A.7	.	CMP-sialic acid?	LOC_Os04g41320	.	.
	538	Secondary Transporter	DMT	The Drug/Metabolite Transporter (DMT) Superfamily	2.A.7	.	purine	LOC_Os04g49748	.	.
	539	Secondary Transporter	DMT	The Drug/Metabolite Transporter (DMT) Superfamily	2.A.7	.	Unclassified	LOC_Os04g55260	.	.
	540	Secondary Transporter	DMT	The Drug/Metabolite Transporter (DMT) Superfamily	2.A.7	.	MtN21 nodulin protein (P-DME)	LOC_Os04g59120	.	.
	541	Secondary Transporter	DMT	The Drug/Metabolite Transporter (DMT) Superfamily	2.A.7	.	purine	LOC_Os04g49739	.	.
	542	Secondary Transporter	DMT	The Drug/Metabolite Transporter (DMT) Superfamily	2.A.7	.	glucose-6-phosphate/phosphate translocator	LOC_Os04g59550	.	.
	543	Secondary Transporter	DMT	The Drug/Metabolite Transporter (DMT) Superfamily	2.A.7	.	purine	LOC_Os04g49757	.	.
	544	Secondary Transporter	DMT	The Drug/Metabolite Transporter (DMT) Superfamily	2.A.7	.	MtN21 nodulin protein (P-DME)	LOC_Os05g01570	.	.
	545	Secondary Transporter	DMT	The Drug/Metabolite Transporter (DMT) Superfamily	2.A.7	.	MtN21 nodulin protein (P-DME)	LOC_Os05g01580	.	.
	546	Secondary Transporter	DMT	The Drug/Metabolite Transporter (DMT) Superfamily	2.A.7	.	UDP-galactose	LOC_Os05g02490	.	.
	547	Secondary Transporter	DMT	The Drug/Metabolite Transporter (DMT) Superfamily	2.A.7	.	phosphate/phosphoenolpyruvate translocator	LOC_Os05g03070	.	.
	548	Secondary Transporter	DMT	The Drug/Metabolite Transporter (DMT) Superfamily	2.A.7	.	glucose-6-phosphate/phosphate translocator	LOC_Os05g07670	.	.
	549	Secondary Transporter	DMT	The Drug/Metabolite Transporter (DMT) Superfamily	2.A.7	.	glucose-6-phosphate/phosphate translocator	LOC_Os05g07870	.	.
	550	Secondary Transporter	DMT	The Drug/Metabolite Transporter (DMT) Superfamily	2.A.7	.	drug/metabolite?	LOC_Os05g12490	.	.
	551	Secondary Transporter	DMT	The Drug/Metabolite Transporter (DMT) Superfamily	2.A.7	.	triose phosphate/phosphate translocator	LOC_Os05g15160	.	.
	552	Secondary Transporter	DMT	The Drug/Metabolite Transporter (DMT) Superfamily	2.A.7	.	MtN21 nodulin protein (P-DME)	LOC_Os05g28930	.	.
	553	Secondary Transporter	DMT	The Drug/Metabolite Transporter (DMT) Superfamily	2.A.7	.	MtN21 nodulin protein (P-DME)	LOC_Os05g33900	.	.
	554	Secondary Transporter	DMT	The Drug/Metabolite Transporter (DMT) Superfamily	2.A.7	.	MtN21 nodulin protein (P-DME)	LOC_Os05g41420	.	.
	555	Secondary Transporter	DMT	The Drug/Metabolite Transporter (DMT) Superfamily	2.A.7	.	purine/pyrimidine organocation uptake	LOC_Os05g41480	.	.
	556	Secondary Transporter	DMT	The Drug/Metabolite Transporter (DMT) Superfamily	2.A.7	.	purine/pyrimidine organocation uptake	LOC_Os05g48300	.	.
	557	Secondary Transporter	DMT	The Drug/Metabolite Transporter (DMT) Superfamily	2.A.7	.	MtN21 nodulin protein (P-DME)	LOC_Os06g01660	.	.
	558	Secondary Transporter	DMT	The Drug/Metabolite Transporter (DMT) Superfamily	2.A.7	.	MtN21 nodulin protein (P-DME)	LOC_Os06g01840	.	.
	559	Secondary Transporter	DMT	The Drug/Metabolite Transporter (DMT) Superfamily	2.A.7	.	MtN21 nodulin protein (P-DME)	LOC_Os06g01972	.	.
	560	Secondary Transporter	DMT	The Drug/Metabolite Transporter (DMT) Superfamily	2.A.7	.	nucleotide-sugar?	LOC_Os06g05980	.	.
	561	Secondary Transporter	DMT	The Drug/Metabolite Transporter (DMT) Superfamily	2.A.7	.	glucose-6-phosphate/phosphate translocator	LOC_Os06g19380	mito	.
	562	Secondary Transporter	DMT	The Drug/Metabolite Transporter (DMT) Superfamily	2.A.7	.	CMP-sialic acid	LOC_Os06g33210	.	.
	563	Secondary Transporter	DMT	The Drug/Metabolite Transporter (DMT) Superfamily	2.A.7	.	MtN21 nodulin protein (P-DME)	LOC_Os06g49500	.	.
	564	Secondary Transporter	DMT	The Drug/Metabolite Transporter (DMT) Superfamily	2.A.7	.	MtN21 nodulin protein (P-DME)	LOC_Os06g01966	.	.
	565	Secondary Transporter	DMT	The Drug/Metabolite Transporter (DMT) Superfamily	2.A.7	.	glucose-6-phosphate/phosphate translocator	LOC_Os06g30950	.	.
	566	Secondary Transporter	DMT	The Drug/Metabolite Transporter (DMT) Superfamily	2.A.7	.	MtN21 nodulin protein (P-DME)	LOC_Os07g30210	.	.
	567	Secondary Transporter	DMT	The Drug/Metabolite Transporter (DMT) Superfamily	2.A.7	.	glucose-6-phosphate/phosphate translocator	LOC_Os07g33954	.	.
	568	Secondary Transporter	DMT	The Drug/Metabolite Transporter (DMT) Superfamily	2.A.7	.	glucose-6-phosphate/phosphate translocator	LOC_Os07g34006	.	.
	569	Secondary Transporter	DMT	The Drug/Metabolite Transporter (DMT) Superfamily	2.A.7	.	MtN21 nodulin protein (P-DME)	LOC_Os07g34070	.	.
	570	Secondary Transporter	DMT	The Drug/Metabolite Transporter (DMT) Superfamily	2.A.7	.	MtN21 nodulin protein (P-DME)	LOC_Os07g34110	.	.
	571	Secondary Transporter	DMT	The Drug/Metabolite Transporter (DMT) Superfamily	2.A.7	.	MtN21 nodulin protein (P-DME)	LOC_Os07g34320	.	.
	572	Secondary Transporter	DMT	The Drug/Metabolite Transporter (DMT) Superfamily	2.A.7	.	MtN21 nodulin protein (P-DME)	LOC_Os07g34340	.	.
	573	Secondary Transporter	DMT	The Drug/Metabolite Transporter (DMT) Superfamily	2.A.7	.	CMP-sialic acid	LOC_Os07g38610	.	.
	574	Secondary Transporter	DMT	The Drug/Metabolite Transporter (DMT) Superfamily	2.A.7	.	UDP-galactose?	LOC_Os07g39280	.	.
	575	Secondary Transporter	DMT	The Drug/Metabolite Transporter (DMT) Superfamily	2.A.7	.	glucose-6-phosphate/phosphate translocator	LOC_Os07g33910	mito	.
	576	Secondary Transporter	DMT	The Drug/Metabolite Transporter (DMT) Superfamily	2.A.7	.	glucose-6-phosphate/phosphate translocator	LOC_Os08g01410	.	.
	577	Secondary Transporter	DMT	The Drug/Metabolite Transporter (DMT) Superfamily	2.A.7	.	GDP-Mannose	LOC_Os08g01610	.	.
	578	Secondary Transporter	DMT	The Drug/Metabolite Transporter (DMT) Superfamily	2.A.7	.	phosphate/phosphoenolpyruvate translocator	LOC_Os08g04110	.	.
	579	Secondary Transporter	DMT	The Drug/Metabolite Transporter (DMT) Superfamily	2.A.7	.	glucose-6-phosphate/phosphate translocator	LOC_Os08g08840	.	.
	580	Secondary Transporter	DMT	The Drug/Metabolite Transporter (DMT) Superfamily	2.A.7	.	GDP-mannose	LOC_Os08g10350	.	.
	581	Secondary Transporter	DMT	The Drug/Metabolite Transporter (DMT) Superfamily	2.A.7	.	phosphate/phosphoenolpyruvate translocator	LOC_Os08g25624	.	.
	582	Secondary Transporter	DMT	The Drug/Metabolite Transporter (DMT) Superfamily	2.A.7	.	MtN21 nodulin protein (P-DME)	LOC_Os08g31130	.	.
	583	Secondary Transporter	DMT	The Drug/Metabolite Transporter (DMT) Superfamily	2.A.7	.	MtN21 nodulin protein (P-DME)	LOC_Os08g44750	.	.
	584	Secondary Transporter	DMT	The Drug/Metabolite Transporter (DMT) Superfamily	2.A.7	.	phosphate/phosphoenolpyruvate translocator	LOC_Os09g12600	.	.
	585	Secondary Transporter	DMT	The Drug/Metabolite Transporter (DMT) Superfamily	2.A.7	.	GDP-mannose	LOC_Os09g14520	.	.
	586	Secondary Transporter	DMT	The Drug/Metabolite Transporter (DMT) Superfamily	2.A.7	.	MtN21 nodulin protein (P-DME)	LOC_Os09g25770	.	.
	587	Secondary Transporter	DMT	The Drug/Metabolite Transporter (DMT) Superfamily	2.A.7	.	MtN21 nodulin protein (P-DME)	LOC_Os09g25784	.	.
	588	Secondary Transporter	DMT	The Drug/Metabolite Transporter (DMT) Superfamily	2.A.7	.	MtN21 nodulin protein (P-DME)	LOC_Os09g25810	.	.
	589	Secondary Transporter	DMT	The Drug/Metabolite Transporter (DMT) Superfamily	2.A.7	.	MtN21 nodulin protein (P-DME)	LOC_Os09g25800	.	.
	590	Secondary Transporter	DMT	The Drug/Metabolite Transporter (DMT) Superfamily	2.A.7	.	purine	LOC_Os09g29210	.	.
	591	Secondary Transporter	DMT	The Drug/Metabolite Transporter (DMT) Superfamily	2.A.7	.	purine	LOC_Os09g29239	.	.
	592	Secondary Transporter	DMT	The Drug/Metabolite Transporter (DMT) Superfamily	2.A.7	.	purine	LOC_Os09g37640	.	.
	593	Secondary Transporter	DMT	The Drug/Metabolite Transporter (DMT) Superfamily	2.A.7	.	purine	LOC_Os09g38510	.	.
	594	Secondary Transporter	DMT	The Drug/Metabolite Transporter (DMT) Superfamily	2.A.7	.	MtN21 nodulin protein (P-DME)	LOC_Os10g07998	.	.
	595	Secondary Transporter	DMT	The Drug/Metabolite Transporter (DMT) Superfamily	2.A.7	.	MtN21 nodulin protein (P-DME)	LOC_Os10g09710	.	.
	596	Secondary Transporter	DMT	The Drug/Metabolite Transporter (DMT) Superfamily	2.A.7	.	MtN21 nodulin protein (P-DME)	LOC_Os10g12190	.	.
	597	Secondary Transporter	DMT	The Drug/Metabolite Transporter (DMT) Superfamily	2.A.7	.	MtN21 nodulin protein (P-DME)	LOC_Os10g12400	.	.
	598	Secondary Transporter	DMT	The Drug/Metabolite Transporter (DMT) Superfamily	2.A.7	.	MtN21 nodulin protein (P-DME)	LOC_Os10g12500	.	.
	599	Secondary Transporter	DMT	The Drug/Metabolite Transporter (DMT) Superfamily	2.A.7	.	MtN21 nodulin protein (P-DME)	LOC_Os10g14920	.	.
	600	Secondary Transporter	DMT	The Drug/Metabolite Transporter (DMT) Superfamily	2.A.7	.	glucose-6-phosphate/phosphate translocator	LOC_Os10g33920	.	.
	601	Secondary Transporter	DMT	The Drug/Metabolite Transporter (DMT) Superfamily	2.A.7	.	phosphate/phosphoenolpyruvate translocator	LOC_Os10g34490	.	.
	602	Secondary Transporter	DMT	The Drug/Metabolite Transporter (DMT) Superfamily	2.A.7	.	drug (SMR)	LOC_Os10g35140	.	.
	603	Secondary Transporter	DMT	The Drug/Metabolite Transporter (DMT) Superfamily	2.A.7	.	MtN21 nodulin protein (P-DME)	LOC_Os11g04140	.	.
	604	Secondary Transporter	DMT	The Drug/Metabolite Transporter (DMT) Superfamily	2.A.7	.	phosphate/phosphoenolpyruvate translocator	LOC_Os11g04380	.	.
	605	Secondary Transporter	DMT	The Drug/Metabolite Transporter (DMT) Superfamily	2.A.7	.	MtN21 nodulin protein (P-DME)	LOC_Os11g37720	.	.
	606	Secondary Transporter	DMT	The Drug/Metabolite Transporter (DMT) Superfamily	2.A.7	.	MtN21 nodulin protein (P-DME)	LOC_Os12g03920	.	.
	607	Secondary Transporter	DMT	The Drug/Metabolite Transporter (DMT) Superfamily	2.A.7	.	phosphate/phosphoenolpyruvate translocator	LOC_Os12g04170	.	.
	608	Secondary Transporter	DMT	The Drug/Metabolite Transporter (DMT) Superfamily	2.A.7	.	glucose-6-phosphate/phosphate translocator	LOC_Os12g05780	.	.
	609	Secondary Transporter	DMT	The Drug/Metabolite Transporter (DMT) Superfamily	2.A.7	.	glucose-6-phosphate/phosphate translocator	LOC_Os12g05830	.	.
	610	Secondary Transporter	DMT	The Drug/Metabolite Transporter (DMT) Superfamily	2.A.7	.	MtN21 nodulin protein (P-DME)	LOC_Os12g18960	.	.
	611	Secondary Transporter	DMT	The Drug/Metabolite Transporter (DMT) Superfamily	2.A.7	.	allantoin (NBUT)	LOC_Os12g31850	.	.
	612	Secondary Transporter	DMT	The Drug/Metabolite Transporter (DMT) Superfamily	2.A.7	.	allantoin (NBUT)	LOC_Os12g31860	.	.
	613	Secondary Transporter	DMT	The Drug/Metabolite Transporter (DMT) Superfamily	2.A.7	.	allantoin (NBUT)	LOC_Os12g31890	.	.
	614	Secondary Transporter	DMT	The Drug/Metabolite Transporter (DMT) Superfamily	2.A.7	.	MtN21 nodulin protein (P-DME)	LOC_Os12g33300	.	.
	615	Secondary Transporter	ENT	The Equilibrative Nucleoside Transporter (ENT) Family	2.A.57	.	nucleoside	LOC_Os07g37100	.	.
	616	Secondary Transporter	ENT	The Equilibrative Nucleoside Transporter (ENT) Family	2.A.57	.	nucleoside	LOC_Os07g37110	.	.
	617	Secondary Transporter	ENT	The Equilibrative Nucleoside Transporter (ENT) Family	2.A.57	.	nucleoside	LOC_Os07g37130	.	.
	618	Secondary Transporter	ENT	The Equilibrative Nucleoside Transporter (ENT) Family	2.A.57	.	nucleoside	LOC_Os08g10450	.	.
	619	Secondary Transporter	FBT	The Folate-Biopterin Transporter (FBT) Family	2.A.71	.	folate/pteridine?	LOC_Os01g14100	.	.
	620	Secondary Transporter	FBT	The Folate-Biopterin Transporter (FBT) Family	2.A.71	.	folate/pteridine	LOC_Os03g58080	mito	.
	621	Secondary Transporter	FBT	The Folate-Biopterin Transporter (FBT) Family	2.A.71	.	folate/pteridine	LOC_Os04g42130	.	.
	622	Secondary Transporter	FBT	The Folate-Biopterin Transporter (FBT) Family	2.A.71	.	folate/pteridine?	LOC_Os05g32320	.	.
	623	Secondary Transporter	FBT	The Folate-Biopterin Transporter (FBT) Family	2.A.71	.	folate/pteridine	LOC_Os06g08750	.	.
	624	Secondary Transporter	FBT	The Folate-Biopterin Transporter (FBT) Family	2.A.71	.	folate/pteridine	LOC_Os07g24230	.	.
	625	Secondary Transporter	FBT	The Folate-Biopterin Transporter (FBT) Family	2.A.71	.	folate/pteridine	LOC_Os07g07654	.	.
	626	Secondary Transporter	FBT	The Folate-Biopterin Transporter (FBT) Family	2.A.71	.	folate/pteridine	LOC_Os09g25560	.	.
	627	Secondary Transporter	GPH	The Glycoside-Pentoside-Hexuronide (GPH):Cation Symporter Family	2.A.2	.	sucrose	LOC_Os02g36700	.	.
	628	Secondary Transporter	GPH	The Glycoside-Pentoside-Hexuronide (GPH):Cation Symporter Family	2.A.2	.	sucrose	LOC_Os02g58080	.	.
	629	Secondary Transporter	GPH	The Glycoside-Pentoside-Hexuronide (GPH):Cation Symporter Family	2.A.2	.	sugar	LOC_Os03g07170	.	.
	630	Secondary Transporter	GPH	The Glycoside-Pentoside-Hexuronide (GPH):Cation Symporter Family	2.A.2	.	sucrose	LOC_Os03g07480	.	.
	631	Secondary Transporter	GPH	The Glycoside-Pentoside-Hexuronide (GPH):Cation Symporter Family	2.A.2	.	sugar	LOC_Os07g39010	.	.
	632	Secondary Transporter	GPH	The Glycoside-Pentoside-Hexuronide (GPH):Cation Symporter Family	2.A.2	.	sucrose	LOC_Os10g26470	.	.
	633	Secondary Transporter	GPH	The Glycoside-Pentoside-Hexuronide (GPH):Cation Symporter Family	2.A.2	.	sucrose	LOC_Os12g44380	.	.
	634	Secondary Transporter	GUP	The Glycerol Uptake (GUP) Family	2.A.50	.	glycerol uptake?	LOC_Os05g05200	.	.
	635	Secondary Transporter	HAAAP	The Hydroxy/Aromatic Amino Acid Permease (HAAAP) Family	2.A.42	.	tyrosine/tryptophan	LOC_Os03g14910	mito	.
	636	Secondary Transporter	HAAAP	The Hydroxy/Aromatic Amino Acid Permease (HAAAP) Family	2.A.42	.	tyrosine	LOC_Os07g12330	.	.
	637	Secondary Transporter	HAAAP	The Hydroxy/Aromatic Amino Acid Permease (HAAAP) Family	2.A.42	.	tyrosine	LOC_Os07g46780	.	.
	638	Secondary Transporter	KUP	The K+ Uptake Permease (KUP) Family	2.A.72	.	potassium ion uptake	LOC_Os01g27170	.	.
	639	Secondary Transporter	KUP	The K+ Uptake Permease (KUP) Family	2.A.72	.	potassium ion uptake	LOC_Os01g70490	.	.
	640	Secondary Transporter	KUP	The K+ Uptake Permease (KUP) Family	2.A.72	.	potassium ion uptake	LOC_Os01g70660	.	.
	641	Secondary Transporter	KUP	The K+ Uptake Permease (KUP) Family	2.A.72	.	potassium ion uptake	LOC_Os01g70940	.	.
	642	Secondary Transporter	KUP	The K+ Uptake Permease (KUP) Family	2.A.72	.	potassium ion uptake	LOC_Os02g31910	.	.
	643	Secondary Transporter	KUP	The K+ Uptake Permease (KUP) Family	2.A.72	.	potassium ion uptake	LOC_Os02g31940	.	.
	644	Secondary Transporter	KUP	The K+ Uptake Permease (KUP) Family	2.A.72	.	potassium ion uptake	LOC_Os02g49760	.	.
	645	Secondary Transporter	KUP	The K+ Uptake Permease (KUP) Family	2.A.72	.	potassium ion uptake	LOC_Os03g21890	.	.
	646	Secondary Transporter	KUP	The K+ Uptake Permease (KUP) Family	2.A.72	.	potassium ion uptake	LOC_Os03g37830	.	.
	647	Secondary Transporter	KUP	The K+ Uptake Permease (KUP) Family	2.A.72	.	potassium ion uptake	LOC_Os03g37840	.	.
	648	Secondary Transporter	KUP	The K+ Uptake Permease (KUP) Family	2.A.72	.	potassium ion uptake	LOC_Os03g37930	.	.
	649	Secondary Transporter	KUP	The K+ Uptake Permease (KUP) Family	2.A.72	.	potassium ion uptake	LOC_Os04g32920	.	.
	650	Secondary Transporter	KUP	The K+ Uptake Permease (KUP) Family	2.A.72	.	potassium ion uptake	LOC_Os04g52120	.	.
	651	Secondary Transporter	KUP	The K+ Uptake Permease (KUP) Family	2.A.72	.	potassium ion uptake	LOC_Os04g52390	.	.
	652	Secondary Transporter	KUP	The K+ Uptake Permease (KUP) Family	2.A.72	.	potassium ion uptake	LOC_Os06g15910	.	.
	653	Secondary Transporter	KUP	The K+ Uptake Permease (KUP) Family	2.A.72	.	potassium ion uptake	LOC_Os06g42030	.	.
	654	Secondary Transporter	KUP	The K+ Uptake Permease (KUP) Family	2.A.72	.	potassium ion uptake	LOC_Os06g45940	.	.
	655	Secondary Transporter	KUP	The K+ Uptake Permease (KUP) Family	2.A.72	.	potassium ion uptake	LOC_Os07g01214	.	.
	656	Secondary Transporter	KUP	The K+ Uptake Permease (KUP) Family	2.A.72	.	potassium ion uptake	LOC_Os07g32530	.	.
	657	Secondary Transporter	KUP	The K+ Uptake Permease (KUP) Family	2.A.72	.	potassium ion uptake	LOC_Os07g48130	.	.
	658	Secondary Transporter	KUP	The K+ Uptake Permease (KUP) Family	2.A.72	.	potassium ion uptake	LOC_Os07g47350	.	.
	659	Secondary Transporter	KUP	The K+ Uptake Permease (KUP) Family	2.A.72	.	potassium ion uptake	LOC_Os08g10550	.	.
	660	Secondary Transporter	KUP	The K+ Uptake Permease (KUP) Family	2.A.72	.	potassium ion uptake	LOC_Os08g36340	.	.
	661	Secondary Transporter	KUP	The K+ Uptake Permease (KUP) Family	2.A.72	.	potassium ion uptake	LOC_Os08g39950	.	.
	662	Secondary Transporter	KUP	The K+ Uptake Permease (KUP) Family	2.A.72	.	potassium ion uptake	LOC_Os09g21000	.	.
	663	Secondary Transporter	KUP	The K+ Uptake Permease (KUP) Family	2.A.72	.	potassium ion uptake	LOC_Os09g27580	mito	.
	664	Secondary Transporter	KUP	The K+ Uptake Permease (KUP) Family	2.A.72	.	potassium ion uptake	LOC_Os09g38960	.	.
	665	Secondary Transporter	LCT	The Lysosomal Cystine Transporter (LCT) Family	2.A.43	.	Mannose-P-dolichol utilization defect 1 protein homolog	LOC_Os07g29610	.	.
	666	Secondary Transporter	LCT	The Lysosomal Cystine Transporter (LCT) Family	2.A.43	.	Cystinosin homolog	LOC_Os12g18110	.	.
	667	Secondary Transporter	MC	The Mitochondrial Carrier (MC) Family	2.A.29	.	peroxisomal Ca-dependent solute carrier	LOC_Os01g04990	mito	Yes
	668	Secondary Transporter	MC	The Mitochondrial Carrier (MC) Family	2.A.29	.	Unclassified	LOC_Os01g12470	.	Yes
	669	Secondary Transporter	MC	The Mitochondrial Carrier (MC) Family	2.A.29	.	carnitine/acylcarnitine	LOC_Os01g12520	mito	Yes
	670	Secondary Transporter	MC	The Mitochondrial Carrier (MC) Family	2.A.29	.	peroxisomal Ca-dependent solute carrier protein	LOC_Os01g16040	.	Yes
	671	Secondary Transporter	MC	The Mitochondrial Carrier (MC) Family	2.A.29	.	Unclassified	LOC_Os01g22600	mito	Yes
	672	Secondary Transporter	MC	The Mitochondrial Carrier (MC) Family	2.A.29	.	folate?	LOC_Os01g32980	.	Yes
	673	Secondary Transporter	MC	The Mitochondrial Carrier (MC) Family	2.A.29	.	Graves disease carrier protein homolog (GDC) (Mitochondrial solutecarrier protein homolog)	LOC_Os01g38990	.	Yes
	674	Secondary Transporter	MC	The Mitochondrial Carrier (MC) Family	2.A.29	.	Graves disease carrier protein homolog (GDC) (Mitochondrial solutecarrier protein homolog)	LOC_Os01g51250	.	Yes
	675	Secondary Transporter	MC	The Mitochondrial Carrier (MC) Family	2.A.29	.	deoxynucleotide	LOC_Os01g70800	.	.
	676	Secondary Transporter	MC	The Mitochondrial Carrier (MC) Family	2.A.29	.	Unclassified	LOC_Os01g73420	.	Yes
	677	Secondary Transporter	MC	The Mitochondrial Carrier (MC) Family	2.A.29	.	mitochondrial uncoupling protein	LOC_Os01g74640	mito	Yes
	678	Secondary Transporter	MC	The Mitochondrial Carrier (MC) Family	2.A.29	.	Unclassified	LOC_Os02g10740	.	.
	679	Secondary Transporter	MC	The Mitochondrial Carrier (MC) Family	2.A.29	.	Amyloplast Brittle-1 (BT1) protein	LOC_Os02g10800	mito	Yes
	680	Secondary Transporter	MC	The Mitochondrial Carrier (MC) Family	2.A.29	.	peroxisomal membrane protein	LOC_Os02g13170	.	.
	681	Secondary Transporter	MC	The Mitochondrial Carrier (MC) Family	2.A.29	.	Graves disease carrier protein homolog (GDC) (Mitochondrial solutecarrier protein homolog)	LOC_Os02g13300	.	Yes
	682	Secondary Transporter	MC	The Mitochondrial Carrier (MC) Family	2.A.29	.	Unclassified	LOC_Os02g44570	.	.
	683	Secondary Transporter	MC	The Mitochondrial Carrier (MC) Family	2.A.29	.	ADP/ATP	LOC_Os02g48720	mito	Yes
	684	Secondary Transporter	MC	The Mitochondrial Carrier (MC) Family	2.A.29	.	phosphate	LOC_Os02g52860	mito	Yes
	685	Secondary Transporter	MC	The Mitochondrial Carrier (MC) Family	2.A.29	.	tricarboxylate?	LOC_Os03g07890	mito	Yes
	686	Secondary Transporter	MC	The Mitochondrial Carrier (MC) Family	2.A.29	.	Unclassified	LOC_Os03g09110	mito	Yes
	687	Secondary Transporter	MC	The Mitochondrial Carrier (MC) Family	2.A.29	.	Unclassified	LOC_Os03g11510	mito	Yes
	688	Secondary Transporter	MC	The Mitochondrial Carrier (MC) Family	2.A.29	.	peroxisomal membrane carrier protein	LOC_Os03g15860	.	Yes
	689	Secondary Transporter	MC	The Mitochondrial Carrier (MC) Family	2.A.29	.	peroxisomal Ca-dependent solute carrier	LOC_Os03g16080	mito	Yes
	690	Secondary Transporter	MC	The Mitochondrial Carrier (MC) Family	2.A.29	.	succinate/fumarate antiporter	LOC_Os03g18160	mito	Yes
	691	Secondary Transporter	MC	The Mitochondrial Carrier (MC) Family	2.A.29	.	Unclassified	LOC_Os03g18550	mito	Yes
	692	Secondary Transporter	MC	The Mitochondrial Carrier (MC) Family	2.A.29	.	folate?	LOC_Os03g52430	.	Yes
	693	Secondary Transporter	MC	The Mitochondrial Carrier (MC) Family	2.A.29	.	Unclassified	LOC_Os03g54760	mito	Yes
	694	Secondary Transporter	MC	The Mitochondrial Carrier (MC) Family	2.A.29	.	phosphate	LOC_Os03g15690	.	Yes
	695	Secondary Transporter	MC	The Mitochondrial Carrier (MC) Family	2.A.29	.	phosphate	LOC_Os04g37600	mito	Yes
	696	Secondary Transporter	MC	The Mitochondrial Carrier (MC) Family	2.A.29	.	succinate/fumarate antiporter	LOC_Os04g44540	mito	.
	697	Secondary Transporter	MC	The Mitochondrial Carrier (MC) Family	2.A.29	.	adenylate	LOC_Os05g07900	mito	Yes
	698	Secondary Transporter	MC	The Mitochondrial Carrier (MC) Family	2.A.29	.	2-oxoglutarate/malate	LOC_Os05g11780	mito	Yes
	699	Secondary Transporter	MC	The Mitochondrial Carrier (MC) Family	2.A.29	.	ADP/ATP	LOC_Os05g23720	.	Yes
	700	Secondary Transporter	MC	The Mitochondrial Carrier (MC) Family	2.A.29	.	Unclassified	LOC_Os05g28870	.	Yes
	701	Secondary Transporter	MC	The Mitochondrial Carrier (MC) Family	2.A.29	.	aspartate/glutamate?	LOC_Os05g29860	.	Yes
	702	Secondary Transporter	MC	The Mitochondrial Carrier (MC) Family	2.A.29	.	peroxisomal membrane protein PMP34	LOC_Os05g32630	mito	Yes
	703	Secondary Transporter	MC	The Mitochondrial Carrier (MC) Family	2.A.29	.	ADP/ATP	LOC_Os05g46220	.	Yes
	704	Secondary Transporter	MC	The Mitochondrial Carrier (MC) Family	2.A.29	.	Unclassified	LOC_Os05g50840	mito	Yes
	705	Secondary Transporter	MC	The Mitochondrial Carrier (MC) Family	2.A.29	.	phosphate	LOC_Os06g10810	.	Yes
	706	Secondary Transporter	MC	The Mitochondrial Carrier (MC) Family	2.A.29	.	Brittle-1 protein	LOC_Os06g40050	mito	.
	707	Secondary Transporter	MC	The Mitochondrial Carrier (MC) Family	2.A.29	.	calcium dependent solute	LOC_Os06g40200	.	.
	708	Secondary Transporter	MC	The Mitochondrial Carrier (MC) Family	2.A.29	.	aspartate/glutamate?	LOC_Os07g19460	mito	Yes
	709	Secondary Transporter	MC	The Mitochondrial Carrier (MC) Family	2.A.29	.	Unclassified	LOC_Os07g24060	mito	Yes
	710	Secondary Transporter	MC	The Mitochondrial Carrier (MC) Family	2.A.29	.	Unclassified	LOC_Os08g29720	mito	.
	711	Secondary Transporter	MC	The Mitochondrial Carrier (MC) Family	2.A.29	.	2-oxoglutarate/malate	LOC_Os08g37370	.	Yes
	712	Secondary Transporter	MC	The Mitochondrial Carrier (MC) Family	2.A.29	.	Unclassified	LOC_Os08g40850	mito	Yes
	713	Secondary Transporter	MC	The Mitochondrial Carrier (MC) Family	2.A.29	.	Unclassified	LOC_Os09g27240	mito	Yes
	714	Secondary Transporter	MC	The Mitochondrial Carrier (MC) Family	2.A.29	.	phosphate	LOC_Os09g28160	.	Yes
	715	Secondary Transporter	MC	The Mitochondrial Carrier (MC) Family	2.A.29	.	2-oxoglutarate/malate	LOC_Os09g29050	.	Yes
	716	Secondary Transporter	MC	The Mitochondrial Carrier (MC) Family	2.A.29	.	Unclassified	LOC_Os09g32200	mito	Yes
	717	Secondary Transporter	MC	The Mitochondrial Carrier (MC) Family	2.A.29	.	peroxisomal membrane carrier protein	LOC_Os09g33470	.	.
	718	Secondary Transporter	MC	The Mitochondrial Carrier (MC) Family	2.A.29	.	phosphate	LOC_Os09g38100	mito	Yes
	719	Secondary Transporter	MC	The Mitochondrial Carrier (MC) Family	2.A.29	.	tricarboxylate	LOC_Os10g25830	mito	Yes
	720	Secondary Transporter	MC	The Mitochondrial Carrier (MC) Family	2.A.29	.	carnitine/acylcarnitine	LOC_Os10g42299	mito	Yes
	721	Secondary Transporter	MC	The Mitochondrial Carrier (MC) Family	2.A.29	.	Unclassified	LOC_Os11g01270	.	.
	722	Secondary Transporter	MC	The Mitochondrial Carrier (MC) Family	2.A.29	.	carnitine/acylcarnitine	LOC_Os11g23170	.	Yes
	723	Secondary Transporter	MC	The Mitochondrial Carrier (MC) Family	2.A.29	.	2-oxoglutarate/malate	LOC_Os11g24450	mito	Yes
	724	Secondary Transporter	MC	The Mitochondrial Carrier (MC) Family	2.A.29	.	ATP/ADP	LOC_Os11g43960	.	Yes
	725	Secondary Transporter	MC	The Mitochondrial Carrier (MC) Family	2.A.29	.	uncoupling protein	LOC_Os11g48040	mito	Yes
	726	Secondary Transporter	MC	The Mitochondrial Carrier (MC) Family	2.A.29	.	Unclassified	LOC_Os12g01240	.	.
	727	Secondary Transporter	MC	The Mitochondrial Carrier (MC) Family	2.A.29	.	uncoupling protein	LOC_Os12g34870	mito	.
	728	Secondary Transporter	MEX	The Chloroplast Maltose Exporter (MEX) Family	2.A.84	.	maltose	LOC_Os04g51330	mito	.
	729	Secondary Transporter	MFS	The Major Facilitator Superfamily (MFS)	2.A.1	.	hexose	LOC_Os01g04190	.	.
	730	Secondary Transporter	MFS	The Major Facilitator Superfamily (MFS)	2.A.1	.	organic cation	LOC_Os01g10240	mito	.
	731	Secondary Transporter	MFS	The Major Facilitator Superfamily (MFS)	2.A.1	.	sugar	LOC_Os01g16260	.	.
	732	Secondary Transporter	MFS	The Major Facilitator Superfamily (MFS)	2.A.1	.	sugar	LOC_Os01g17214	.	.
	733	Secondary Transporter	MFS	The Major Facilitator Superfamily (MFS)	2.A.1	.	phosphate	LOC_Os01g17240	.	.
	734	Secondary Transporter	MFS	The Major Facilitator Superfamily (MFS)	2.A.1	.	organic cation	LOC_Os01g22710	.	.
	735	Secondary Transporter	MFS	The Major Facilitator Superfamily (MFS)	2.A.1	.	nitrate	LOC_Os01g36720	.	.
	736	Secondary Transporter	MFS	The Major Facilitator Superfamily (MFS)	2.A.1	.	monosaccharide	LOC_Os01g38670	.	.
	737	Secondary Transporter	MFS	The Major Facilitator Superfamily (MFS)	2.A.1	.	monosaccharide	LOC_Os01g38680	.	.
	738	Secondary Transporter	MFS	The Major Facilitator Superfamily (MFS)	2.A.1	.	phosphate	LOC_Os01g46860	.	.
	739	Secondary Transporter	MFS	The Major Facilitator Superfamily (MFS)	2.A.1	.	nitrate	LOC_Os01g50820	.	.
	740	Secondary Transporter	MFS	The Major Facilitator Superfamily (MFS)	2.A.1	.	sugar	LOC_Os01g63290	.	.
	741	Secondary Transporter	MFS	The Major Facilitator Superfamily (MFS)	2.A.1	.	sorbitol	LOC_Os01g73590	.	.
	742	Secondary Transporter	MFS	The Major Facilitator Superfamily (MFS)	2.A.1	.	nitrate	LOC_Os02g02170	.	.
	743	Secondary Transporter	MFS	The Major Facilitator Superfamily (MFS)	2.A.1	.	nitrate	LOC_Os02g02190	.	.
	744	Secondary Transporter	MFS	The Major Facilitator Superfamily (MFS)	2.A.1	.	monosaccharide	LOC_Os02g06540	.	.
	745	Secondary Transporter	MFS	The Major Facilitator Superfamily (MFS)	2.A.1	.	hexose	LOC_Os02g13560	.	.
	746	Secondary Transporter	MFS	The Major Facilitator Superfamily (MFS)	2.A.1	.	hexose	LOC_Os02g17500	.	.
	747	Secondary Transporter	MFS	The Major Facilitator Superfamily (MFS)	2.A.1	.	hexose	LOC_Os02g36414	.	.
	748	Secondary Transporter	MFS	The Major Facilitator Superfamily (MFS)	2.A.1	.	hexose	LOC_Os02g36440	.	.
	749	Secondary Transporter	MFS	The Major Facilitator Superfamily (MFS)	2.A.1	.	hexose	LOC_Os02g36450	.	.
	750	Secondary Transporter	MFS	The Major Facilitator Superfamily (MFS)	2.A.1	.	hexose	LOC_Os02g36490	.	.
	751	Secondary Transporter	MFS	The Major Facilitator Superfamily (MFS)	2.A.1	.	phosphate	LOC_Os02g39750	.	.
	752	Secondary Transporter	MFS	The Major Facilitator Superfamily (MFS)	2.A.1	.	glycerol-3-phosphate	LOC_Os02g43620	.	.
	753	Secondary Transporter	MFS	The Major Facilitator Superfamily (MFS)	2.A.1	.	tetracycline?	LOC_Os02g44730	.	.
	754	Secondary Transporter	MFS	The Major Facilitator Superfamily (MFS)	2.A.1	.	hexose	LOC_Os02g58530	.	.
	755	Secondary Transporter	MFS	The Major Facilitator Superfamily (MFS)	2.A.1	.	hexose	LOC_Os03g01170	.	.
	756	Secondary Transporter	MFS	The Major Facilitator Superfamily (MFS)	2.A.1	.	Unclassified	LOC_Os03g02380	.	.
	757	Secondary Transporter	MFS	The Major Facilitator Superfamily (MFS)	2.A.1	.	hexose	LOC_Os03g03680	.	.
	758	Secondary Transporter	MFS	The Major Facilitator Superfamily (MFS)	2.A.1	.	phosphate	LOC_Os03g04360	.	.
	759	Secondary Transporter	MFS	The Major Facilitator Superfamily (MFS)	2.A.1	.	phosphate	LOC_Os03g05610	.	.
	760	Secondary Transporter	MFS	The Major Facilitator Superfamily (MFS)	2.A.1	.	phosphate	LOC_Os03g05620	.	.
	761	Secondary Transporter	MFS	The Major Facilitator Superfamily (MFS)	2.A.1	.	phosphate	LOC_Os03g05640	.	.
	762	Secondary Transporter	MFS	The Major Facilitator Superfamily (MFS)	2.A.1	.	sorbitol	LOC_Os03g10090	.	.
	763	Secondary Transporter	MFS	The Major Facilitator Superfamily (MFS)	2.A.1	.	sorbitol	LOC_Os03g10100	.	.
	764	Secondary Transporter	MFS	The Major Facilitator Superfamily (MFS)	2.A.1	.	hexose	LOC_Os03g11900	.	.
	765	Secondary Transporter	MFS	The Major Facilitator Superfamily (MFS)	2.A.1	.	hexose	LOC_Os03g24860	.	.
	766	Secondary Transporter	MFS	The Major Facilitator Superfamily (MFS)	2.A.1	.	hexose	LOC_Os03g24870	.	.
	767	Secondary Transporter	MFS	The Major Facilitator Superfamily (MFS)	2.A.1	.	hexose	LOC_Os03g39710	.	.
	768	Secondary Transporter	MFS	The Major Facilitator Superfamily (MFS)	2.A.1	.	hexose?	LOC_Os03g43720	.	.
	769	Secondary Transporter	MFS	The Major Facilitator Superfamily (MFS)	2.A.1	.	nodule-specific protein	LOC_Os03g47810	.	.
	770	Secondary Transporter	MFS	The Major Facilitator Superfamily (MFS)	2.A.1	.	nodule-specific protein	LOC_Os03g58580	.	.
	771	Secondary Transporter	MFS	The Major Facilitator Superfamily (MFS)	2.A.1	.	Unclassified	LOC_Os03g59450	.	.
	772	Secondary Transporter	MFS	The Major Facilitator Superfamily (MFS)	2.A.1	.	sugar	LOC_Os03g60820	.	.
	773	Secondary Transporter	MFS	The Major Facilitator Superfamily (MFS)	2.A.1	.	phosphate	LOC_Os04g10690	.	.
	774	Secondary Transporter	MFS	The Major Facilitator Superfamily (MFS)	2.A.1	.	phosphate	LOC_Os04g10750	.	.
	775	Secondary Transporter	MFS	The Major Facilitator Superfamily (MFS)	2.A.1	.	phosphate	LOC_Os04g10800	.	.
	776	Secondary Transporter	MFS	The Major Facilitator Superfamily (MFS)	2.A.1	.	nodule-specific protein	LOC_Os04g31924	.	.
	777	Secondary Transporter	MFS	The Major Facilitator Superfamily (MFS)	2.A.1	.	hexose	LOC_Os04g37970	.	.
	778	Secondary Transporter	MFS	The Major Facilitator Superfamily (MFS)	2.A.1	.	hexose	LOC_Os04g37980	.	.
	779	Secondary Transporter	MFS	The Major Facilitator Superfamily (MFS)	2.A.1	.	hexose	LOC_Os04g37990	.	.
	780	Secondary Transporter	MFS	The Major Facilitator Superfamily (MFS)	2.A.1	.	hexose	LOC_Os04g38010	.	.
	781	Secondary Transporter	MFS	The Major Facilitator Superfamily (MFS)	2.A.1	.	hexose	LOC_Os04g38026	.	.
	782	Secondary Transporter	MFS	The Major Facilitator Superfamily (MFS)	2.A.1	.	hexose	LOC_Os04g38220	.	.
	783	Secondary Transporter	MFS	The Major Facilitator Superfamily (MFS)	2.A.1	.	myo-inositol	LOC_Os04g41460	.	.
	784	Secondary Transporter	MFS	The Major Facilitator Superfamily (MFS)	2.A.1	.	nodule-specific protein	LOC_Os04g42420	.	.
	785	Secondary Transporter	MFS	The Major Facilitator Superfamily (MFS)	2.A.1	.	myo-inositol	LOC_Os04g43210	.	.
	786	Secondary Transporter	MFS	The Major Facilitator Superfamily (MFS)	2.A.1	.	sugar?	LOC_Os04g44430	.	.
	787	Secondary Transporter	MFS	The Major Facilitator Superfamily (MFS)	2.A.1	.	sorbitol	LOC_Os04g44750	.	.
	788	Secondary Transporter	MFS	The Major Facilitator Superfamily (MFS)	2.A.1	.	glycerol-3-phosphate	LOC_Os04g46880	.	.
	789	Secondary Transporter	MFS	The Major Facilitator Superfamily (MFS)	2.A.1	.	sugar	LOC_Os04g51970	.	.
	790	Secondary Transporter	MFS	The Major Facilitator Superfamily (MFS)	2.A.1	.	sorbitol	LOC_Os04g58220	.	.
	791	Secondary Transporter	MFS	The Major Facilitator Superfamily (MFS)	2.A.1	.	sorbitol	LOC_Os04g58230	.	.
	792	Secondary Transporter	MFS	The Major Facilitator Superfamily (MFS)	2.A.1	.	organic cation	LOC_Os04g53930	mito	.
	793	Secondary Transporter	MFS	The Major Facilitator Superfamily (MFS)	2.A.1	.	monosaccharide	LOC_Os05g32900	mito	.
	794	Secondary Transporter	MFS	The Major Facilitator Superfamily (MFS)	2.A.1	.	sugar	LOC_Os05g37820	.	.
	795	Secondary Transporter	MFS	The Major Facilitator Superfamily (MFS)	2.A.1	.	sugar	LOC_Os05g49260	.	.
	796	Secondary Transporter	MFS	The Major Facilitator Superfamily (MFS)	2.A.1	.	sugar	LOC_Os05g49270	.	.
	797	Secondary Transporter	MFS	The Major Facilitator Superfamily (MFS)	2.A.1	.	sugar	LOC_Os05g50280	.	.
	798	Secondary Transporter	MFS	The Major Facilitator Superfamily (MFS)	2.A.1	.	hexose	LOC_Os06g04900	.	.
	799	Secondary Transporter	MFS	The Major Facilitator Superfamily (MFS)	2.A.1	.	nodule-specific protein	LOC_Os06g08110	.	.
	800	Secondary Transporter	MFS	The Major Facilitator Superfamily (MFS)	2.A.1	.	glycerol 3-phosphate	LOC_Os06g08170	mito	.
	801	Secondary Transporter	MFS	The Major Facilitator Superfamily (MFS)	2.A.1	.	phosphate (split?)	LOC_Os06g21920	mito	.
	802	Secondary Transporter	MFS	The Major Facilitator Superfamily (MFS)	2.A.1	.	phosphate (split?)	LOC_Os06g21930	.	.
	803	Secondary Transporter	MFS	The Major Facilitator Superfamily (MFS)	2.A.1	.	phosphate	LOC_Os06g21950	.	.
	804	Secondary Transporter	MFS	The Major Facilitator Superfamily (MFS)	2.A.1	.	monosaccharide	LOC_Os07g01560	.	.
	805	Secondary Transporter	MFS	The Major Facilitator Superfamily (MFS)	2.A.1	.	hexose	LOC_Os07g03910	.	.
	806	Secondary Transporter	MFS	The Major Facilitator Superfamily (MFS)	2.A.1	.	hexose	LOC_Os07g03960	.	.
	807	Secondary Transporter	MFS	The Major Facilitator Superfamily (MFS)	2.A.1	.	myo-inositol	LOC_Os07g05640	.	.
	808	Secondary Transporter	MFS	The Major Facilitator Superfamily (MFS)	2.A.1	.	tetracycline?	LOC_Os07g08310	missing	.
	809	Secondary Transporter	MFS	The Major Facilitator Superfamily (MFS)	2.A.1	.	Unclassified	LOC_Os07g09010	.	.
	810	Secondary Transporter	MFS	The Major Facilitator Superfamily (MFS)	2.A.1	.	hexose	LOC_Os07g10590	.	.
	811	Secondary Transporter	MFS	The Major Facilitator Superfamily (MFS)	2.A.1	.	Unclassified	LOC_Os07g10820	.	.
	812	Secondary Transporter	MFS	The Major Facilitator Superfamily (MFS)	2.A.1	.	monosaccharide	LOC_Os07g37320	.	.
	813	Secondary Transporter	MFS	The Major Facilitator Superfamily (MFS)	2.A.1	.	organic cation	LOC_Os07g37454	mito	.
	814	Secondary Transporter	MFS	The Major Facilitator Superfamily (MFS)	2.A.1	.	organic cation	LOC_Os07g37510	.	.
	815	Secondary Transporter	MFS	The Major Facilitator Superfamily (MFS)	2.A.1	.	organic cation	LOC_Os07g37530	.	.
	816	Secondary Transporter	MFS	The Major Facilitator Superfamily (MFS)	2.A.1	.	Unclassified	LOC_Os07g38400	.	.
	817	Secondary Transporter	MFS	The Major Facilitator Superfamily (MFS)	2.A.1	.	sorbitol	LOC_Os07g39350	.	.
	818	Secondary Transporter	MFS	The Major Facilitator Superfamily (MFS)	2.A.1	.	sorbitol	LOC_Os07g39360	.	.
	819	Secondary Transporter	MFS	The Major Facilitator Superfamily (MFS)	2.A.1	.	sorbitol	LOC_Os07g39400	.	.
	820	Secondary Transporter	MFS	The Major Facilitator Superfamily (MFS)	2.A.1	.	glycerol-3-phosphate	LOC_Os08g06010	.	.
	821	Secondary Transporter	MFS	The Major Facilitator Superfamily (MFS)	2.A.1	.	monosaccharide	LOC_Os08g08070	.	.
	822	Secondary Transporter	MFS	The Major Facilitator Superfamily (MFS)	2.A.1	.	nodule-specific protein	LOC_Os08g15450	.	.
	823	Secondary Transporter	MFS	The Major Facilitator Superfamily (MFS)	2.A.1	.	Unclassified	LOC_Os08g31670	.	.
	824	Secondary Transporter	MFS	The Major Facilitator Superfamily (MFS)	2.A.1	.	? (split?)	LOC_Os08g31710	missing	.
	825	Secondary Transporter	MFS	The Major Facilitator Superfamily (MFS)	2.A.1	.	? (split?)	LOC_Os08g31700	.	.
	826	Secondary Transporter	MFS	The Major Facilitator Superfamily (MFS)	2.A.1	.	nodulin-like protein	LOC_Os08g42010	.	.
	827	Secondary Transporter	MFS	The Major Facilitator Superfamily (MFS)	2.A.1	.	phosphate	LOC_Os08g45000	.	.
	828	Secondary Transporter	MFS	The Major Facilitator Superfamily (MFS)	2.A.1	.	hexose	LOC_Os09g09520	.	.
	829	Secondary Transporter	MFS	The Major Facilitator Superfamily (MFS)	2.A.1	.	monosaccharide	LOC_Os09g12590	mito	.
	830	Secondary Transporter	MFS	The Major Facilitator Superfamily (MFS)	2.A.1	.	monosaccharide	LOC_Os09g15330	.	.
	831	Secondary Transporter	MFS	The Major Facilitator Superfamily (MFS)	2.A.1	.	Unclassified	LOC_Os09g20480	.	.
	832	Secondary Transporter	MFS	The Major Facilitator Superfamily (MFS)	2.A.1	.	Unclassified	LOC_Os09g20490	mito	.
	833	Secondary Transporter	MFS	The Major Facilitator Superfamily (MFS)	2.A.1	.	Unclassified	LOC_Os09g20500	.	.
	834	Secondary Transporter	MFS	The Major Facilitator Superfamily (MFS)	2.A.1	.	Unclassified	LOC_Os09g20510	.	.
	835	Secondary Transporter	MFS	The Major Facilitator Superfamily (MFS)	2.A.1	.	Unclassified	LOC_Os09g20520	mito	.
	836	Secondary Transporter	MFS	The Major Facilitator Superfamily (MFS)	2.A.1	.	hexose	LOC_Os09g23110	.	.
	837	Secondary Transporter	MFS	The Major Facilitator Superfamily (MFS)	2.A.1	.	hexose	LOC_Os09g24924	.	.
	838	Secondary Transporter	MFS	The Major Facilitator Superfamily (MFS)	2.A.1	.	hexose	LOC_Os09g27900	.	.
	839	Secondary Transporter	MFS	The Major Facilitator Superfamily (MFS)	2.A.1	.	nodulin-like protein	LOC_Os09g36600	mito	.
	840	Secondary Transporter	MFS	The Major Facilitator Superfamily (MFS)	2.A.1	.	phosphate	LOC_Os09g38410	.	.
	841	Secondary Transporter	MFS	The Major Facilitator Superfamily (MFS)	2.A.1	.	synaptic vesicle 2-related protein	LOC_Os09g38690	.	.
	842	Secondary Transporter	MFS	The Major Facilitator Superfamily (MFS)	2.A.1	.	phosphate	LOC_Os09g39680	.	.
	843	Secondary Transporter	MFS	The Major Facilitator Superfamily (MFS)	2.A.1	.	nodule-specific protein	LOC_Os10g08850	.	.
	844	Secondary Transporter	MFS	The Major Facilitator Superfamily (MFS)	2.A.1	.	hexose	LOC_Os10g13440	.	.
	845	Secondary Transporter	MFS	The Major Facilitator Superfamily (MFS)	2.A.1	.	sorbitol/mannitol	LOC_Os10g21590	.	.
	846	Secondary Transporter	MFS	The Major Facilitator Superfamily (MFS)	2.A.1	.	phosphate	LOC_Os10g30770	.	.
	847	Secondary Transporter	MFS	The Major Facilitator Superfamily (MFS)	2.A.1	.	phosphate	LOC_Os10g30790	.	.
	848	Secondary Transporter	MFS	The Major Facilitator Superfamily (MFS)	2.A.1	.	Unclassified	LOC_Os10g37520	.	.
	849	Secondary Transporter	MFS	The Major Facilitator Superfamily (MFS)	2.A.1	.	hexose	LOC_Os10g39440	.	.
	850	Secondary Transporter	MFS	The Major Facilitator Superfamily (MFS)	2.A.1	.	hexose	LOC_Os10g40950	.	.
	851	Secondary Transporter	MFS	The Major Facilitator Superfamily (MFS)	2.A.1	.	hexose	LOC_Os10g41190	.	.
	852	Secondary Transporter	MFS	The Major Facilitator Superfamily (MFS)	2.A.1	.	sugar	LOC_Os10g42830	.	.
	853	Secondary Transporter	MFS	The Major Facilitator Superfamily (MFS)	2.A.1	.	tetracycline?	LOC_Os11g04020	.	.
	854	Secondary Transporter	MFS	The Major Facilitator Superfamily (MFS)	2.A.1	.	tetracycline?	LOC_Os11g04030	.	.
	855	Secondary Transporter	MFS	The Major Facilitator Superfamily (MFS)	2.A.1	.	tetracycline?	LOC_Os11g04060	.	.
	856	Secondary Transporter	MFS	The Major Facilitator Superfamily (MFS)	2.A.1	.	tetracycline?	LOC_Os11g04150	mito	.
	857	Secondary Transporter	MFS	The Major Facilitator Superfamily (MFS)	2.A.1	.	Unclassified	LOC_Os11g05390	.	.
	858	Secondary Transporter	MFS	The Major Facilitator Superfamily (MFS)	2.A.1	.	phosphate	LOC_Os11g08370	.	.
	859	Secondary Transporter	MFS	The Major Facilitator Superfamily (MFS)	2.A.1	.	hexose	LOC_Os11g28610	.	.
	860	Secondary Transporter	MFS	The Major Facilitator Superfamily (MFS)	2.A.1	.	hexose	LOC_Os11g38160	.	.
	861	Secondary Transporter	MFS	The Major Facilitator Superfamily (MFS)	2.A.1	.	hexose	LOC_Os11g40540	.	.
	862	Secondary Transporter	MFS	The Major Facilitator Superfamily (MFS)	2.A.1	.	sorbitol	LOC_Os11g41840	.	.
	863	Secondary Transporter	MFS	The Major Facilitator Superfamily (MFS)	2.A.1	.	sorbitol	LOC_Os11g41850	.	.
	864	Secondary Transporter	MFS	The Major Facilitator Superfamily (MFS)	2.A.1	.	sorbitol	LOC_Os11g41870	.	.
	865	Secondary Transporter	MFS	The Major Facilitator Superfamily (MFS)	2.A.1	.	sugar	LOC_Os11g42430	.	.
	866	Secondary Transporter	MFS	The Major Facilitator Superfamily (MFS)	2.A.1	.	multidrug efflux?	LOC_Os11g04104	.	.
	867	Secondary Transporter	MFS	The Major Facilitator Superfamily (MFS)	2.A.1	.	multidrug efflux?	LOC_Os12g03830	.	.
	868	Secondary Transporter	MFS	The Major Facilitator Superfamily (MFS)	2.A.1	.	multidrug efflux?	LOC_Os12g03860	.	.
	869	Secondary Transporter	MFS	The Major Facilitator Superfamily (MFS)	2.A.1	.	multidrug efflux?	LOC_Os12g03870	.	.
	870	Secondary Transporter	MFS	The Major Facilitator Superfamily (MFS)	2.A.1	.	multidrug efflux?	LOC_Os12g03950	.	.
	871	Secondary Transporter	MFS	The Major Facilitator Superfamily (MFS)	2.A.1	.	monosaccharide	LOC_Os12g04640	.	.
	872	Secondary Transporter	MFS	The Major Facilitator Superfamily (MFS)	2.A.1	.	phosphate	LOC_Os12g07970	mito	.
	873	Secondary Transporter	MFS	The Major Facilitator Superfamily (MFS)	2.A.1	.	nodule-specific protein	LOC_Os12g29950	.	.
	874	Secondary Transporter	MFS	The Major Facilitator Superfamily (MFS)	2.A.1	.	sorbitol	LOC_Os12g32760	.	.
	875	Secondary Transporter	MFS	The Major Facilitator Superfamily (MFS)	2.A.1	.	sorbitol	LOC_Os12g32940	.	.
	876	Secondary Transporter	MFS	The Major Facilitator Superfamily (MFS)	2.A.1	.	nodule-specific protein	LOC_Os12g44060	.	.
	877	Secondary Transporter	MFS	The Major Facilitator Superfamily (MFS)	2.A.1	.	nodule-specific protein	LOC_Os12g44070	.	.
	878	Secondary Transporter	MFS	The Major Facilitator Superfamily (MFS)	2.A.1	.	nodule-specific protein	LOC_Os12g44180	.	.
	879	Secondary Transporter	MFS	The Major Facilitator Superfamily (MFS)	2.A.1	.	multidrug efflux?	LOC_Os12g03899	mito	.
	880	Secondary Transporter	MOP	The Multidrug/Oligosaccharidyl-lipid/Polysaccharide (MOP) Flippase Superfamily	2.A.66	MATE	multidrug efflux	LOC_Os01g31980	.	.
	881	Secondary Transporter	MOP	The Multidrug/Oligosaccharidyl-lipid/Polysaccharide (MOP) Flippase Superfamily	2.A.66	MATE	multidrug efflux	LOC_Os01g49120	.	.
	882	Secondary Transporter	MOP	The Multidrug/Oligosaccharidyl-lipid/Polysaccharide (MOP) Flippase Superfamily	2.A.66	MATE	multidrug efflux	LOC_Os01g56050	.	.
	883	Secondary Transporter	MOP	The Multidrug/Oligosaccharidyl-lipid/Polysaccharide (MOP) Flippase Superfamily	2.A.66	MATE	multidrug efflux	LOC_Os01g69010	.	.
	884	Secondary Transporter	MOP	The Multidrug/Oligosaccharidyl-lipid/Polysaccharide (MOP) Flippase Superfamily	2.A.66	MATE	multidrug efflux	LOC_Os02g02980	.	.
	885	Secondary Transporter	MOP	The Multidrug/Oligosaccharidyl-lipid/Polysaccharide (MOP) Flippase Superfamily	2.A.66	MATE	multidrug efflux	LOC_Os02g45380	.	.
	886	Secondary Transporter	MOP	The Multidrug/Oligosaccharidyl-lipid/Polysaccharide (MOP) Flippase Superfamily	2.A.66	MATE	multidrug efflux (split?)	LOC_Os02g57570	.	.
	887	Secondary Transporter	MOP	The Multidrug/Oligosaccharidyl-lipid/Polysaccharide (MOP) Flippase Superfamily	2.A.66	MATE	multidrug efflux (split?)	LOC_Os02g57580	.	.
	888	Secondary Transporter	MOP	The Multidrug/Oligosaccharidyl-lipid/Polysaccharide (MOP) Flippase Superfamily	2.A.66	MATE	multidrug efflux (split?)	LOC_Os03g08900	.	.
	889	Secondary Transporter	MOP	The Multidrug/Oligosaccharidyl-lipid/Polysaccharide (MOP) Flippase Superfamily	2.A.66	MATE	multidrug efflux (split?)	LOC_Os03g08910	missing	.
	890	Secondary Transporter	MOP	The Multidrug/Oligosaccharidyl-lipid/Polysaccharide (MOP) Flippase Superfamily	2.A.66	MATE	multidrug efflux	LOC_Os03g11734	.	.
	891	Secondary Transporter	MOP	The Multidrug/Oligosaccharidyl-lipid/Polysaccharide (MOP) Flippase Superfamily	2.A.66	MATE	multidrug efflux	LOC_Os03g12790	.	.
	892	Secondary Transporter	MOP	The Multidrug/Oligosaccharidyl-lipid/Polysaccharide (MOP) Flippase Superfamily	2.A.66	MATE	multidrug efflux	LOC_Os03g37411	.	.
	893	Secondary Transporter	MOP	The Multidrug/Oligosaccharidyl-lipid/Polysaccharide (MOP) Flippase Superfamily	2.A.66	MATE	multidrug efflux	LOC_Os03g37470	mito	.
	894	Secondary Transporter	MOP	The Multidrug/Oligosaccharidyl-lipid/Polysaccharide (MOP) Flippase Superfamily	2.A.66	MATE	multidrug efflux	LOC_Os03g37490	.	.
	895	Secondary Transporter	MOP	The Multidrug/Oligosaccharidyl-lipid/Polysaccharide (MOP) Flippase Superfamily	2.A.66	MATE	multidrug efflux	LOC_Os03g37640	.	.
	896	Secondary Transporter	MOP	The Multidrug/Oligosaccharidyl-lipid/Polysaccharide (MOP) Flippase Superfamily	2.A.66	MATE	multidrug efflux	LOC_Os03g42830	mito	.
	897	Secondary Transporter	MOP	The Multidrug/Oligosaccharidyl-lipid/Polysaccharide (MOP) Flippase Superfamily	2.A.66	MATE	multidrug efflux	LOC_Os03g62270	.	.
	898	Secondary Transporter	MOP	The Multidrug/Oligosaccharidyl-lipid/Polysaccharide (MOP) Flippase Superfamily	2.A.66	MATE	multidrug efflux	LOC_Os03g64150	.	.
	899	Secondary Transporter	MOP	The Multidrug/Oligosaccharidyl-lipid/Polysaccharide (MOP) Flippase Superfamily	2.A.66	MATE	multidrug efflux	LOC_Os04g30490	.	.
	900	Secondary Transporter	MOP	The Multidrug/Oligosaccharidyl-lipid/Polysaccharide (MOP) Flippase Superfamily	2.A.66	MATE	multidrug efflux?	LOC_Os04g48290	.	.
	901	Secondary Transporter	MOP	The Multidrug/Oligosaccharidyl-lipid/Polysaccharide (MOP) Flippase Superfamily	2.A.66	MATE	multidrug efflux	LOC_Os05g48040	.	.
	902	Secondary Transporter	MOP	The Multidrug/Oligosaccharidyl-lipid/Polysaccharide (MOP) Flippase Superfamily	2.A.66	MATE	multidrug efflux	LOC_Os06g29950	mito	.
	903	Secondary Transporter	MOP	The Multidrug/Oligosaccharidyl-lipid/Polysaccharide (MOP) Flippase Superfamily	2.A.66	MATE	multidrug efflux	LOC_Os06g29994	mito	.
	904	Secondary Transporter	MOP	The Multidrug/Oligosaccharidyl-lipid/Polysaccharide (MOP) Flippase Superfamily	2.A.66	MATE	multidrug efflux	LOC_Os06g36330	.	.
	905	Secondary Transporter	MOP	The Multidrug/Oligosaccharidyl-lipid/Polysaccharide (MOP) Flippase Superfamily	2.A.66	MATE	multidrug efflux	LOC_Os06g49310	.	.
	906	Secondary Transporter	MOP	The Multidrug/Oligosaccharidyl-lipid/Polysaccharide (MOP) Flippase Superfamily	2.A.66	MATE	multidrug efflux	LOC_Os07g01750	.	.
	907	Secondary Transporter	MOP	The Multidrug/Oligosaccharidyl-lipid/Polysaccharide (MOP) Flippase Superfamily	2.A.66	MATE	multidrug efflux	LOC_Os07g31884	mito	.
	908	Secondary Transporter	MOP	The Multidrug/Oligosaccharidyl-lipid/Polysaccharide (MOP) Flippase Superfamily	2.A.66	MATE	multidrug efflux	LOC_Os07g33310	mito	.
	909	Secondary Transporter	MOP	The Multidrug/Oligosaccharidyl-lipid/Polysaccharide (MOP) Flippase Superfamily	2.A.66	MATE	multidrug efflux	LOC_Os08g37432	.	.
	910	Secondary Transporter	MOP	The Multidrug/Oligosaccharidyl-lipid/Polysaccharide (MOP) Flippase Superfamily	2.A.66	MATE	multidrug efflux	LOC_Os08g43250	.	.
	911	Secondary Transporter	MOP	The Multidrug/Oligosaccharidyl-lipid/Polysaccharide (MOP) Flippase Superfamily	2.A.66	MATE	multidrug efflux	LOC_Os08g43654	.	.
	912	Secondary Transporter	MOP	The Multidrug/Oligosaccharidyl-lipid/Polysaccharide (MOP) Flippase Superfamily	2.A.66	MATE	multidrug efflux	LOC_Os08g44870	.	.
	913	Secondary Transporter	MOP	The Multidrug/Oligosaccharidyl-lipid/Polysaccharide (MOP) Flippase Superfamily	2.A.66	MATE	multidrug efflux	LOC_Os09g29284	mito	.
	914	Secondary Transporter	MOP	The Multidrug/Oligosaccharidyl-lipid/Polysaccharide (MOP) Flippase Superfamily	2.A.66	MATE	multidrug efflux	LOC_Os09g35600	.	.
	915	Secondary Transporter	MOP	The Multidrug/Oligosaccharidyl-lipid/Polysaccharide (MOP) Flippase Superfamily	2.A.66	MATE	multidrug efflux	LOC_Os09g37610	mito	.
	916	Secondary Transporter	MOP	The Multidrug/Oligosaccharidyl-lipid/Polysaccharide (MOP) Flippase Superfamily	2.A.66	MATE	multidrug efflux	LOC_Os10g11354	.	.
	917	Secondary Transporter	MOP	The Multidrug/Oligosaccharidyl-lipid/Polysaccharide (MOP) Flippase Superfamily	2.A.66	MATE	multidrug efflux	LOC_Os10g11860	.	.
	918	Secondary Transporter	MOP	The Multidrug/Oligosaccharidyl-lipid/Polysaccharide (MOP) Flippase Superfamily	2.A.66	MATE	multidrug efflux	LOC_Os10g13940	.	.
	919	Secondary Transporter	MOP	The Multidrug/Oligosaccharidyl-lipid/Polysaccharide (MOP) Flippase Superfamily	2.A.66	MATE	multidrug efflux	LOC_Os10g20350	mito	.
	920	Secondary Transporter	MOP	The Multidrug/Oligosaccharidyl-lipid/Polysaccharide (MOP) Flippase Superfamily	2.A.66	MATE	multidrug efflux (split?)	LOC_Os10g20390	.	.
	921	Secondary Transporter	MOP	The Multidrug/Oligosaccharidyl-lipid/Polysaccharide (MOP) Flippase Superfamily	2.A.66	MATE	multidrug efflux (split?)	LOC_Os10g20380	.	.
	922	Secondary Transporter	MOP	The Multidrug/Oligosaccharidyl-lipid/Polysaccharide (MOP) Flippase Superfamily	2.A.66	MATE	multidrug efflux	LOC_Os10g20450	.	.
	923	Secondary Transporter	MOP	The Multidrug/Oligosaccharidyl-lipid/Polysaccharide (MOP) Flippase Superfamily	2.A.66	MATE	multidrug efflux	LOC_Os10g20470	.	.
	924	Secondary Transporter	MOP	The Multidrug/Oligosaccharidyl-lipid/Polysaccharide (MOP) Flippase Superfamily	2.A.66	MATE	multidrug efflux	LOC_Os10g37920	.	.
	925	Secondary Transporter	MOP	The Multidrug/Oligosaccharidyl-lipid/Polysaccharide (MOP) Flippase Superfamily	2.A.66	MATE	multidrug efflux	LOC_Os11g03240	.	.
	926	Secondary Transporter	MOP	The Multidrug/Oligosaccharidyl-lipid/Polysaccharide (MOP) Flippase Superfamily	2.A.66	MATE	multidrug efflux	LOC_Os11g03484	.	.
	927	Secondary Transporter	MOP	The Multidrug/Oligosaccharidyl-lipid/Polysaccharide (MOP) Flippase Superfamily	2.A.66	MATE	multidrug efflux	LOC_Os11g03500	.	.
	928	Secondary Transporter	MOP	The Multidrug/Oligosaccharidyl-lipid/Polysaccharide (MOP) Flippase Superfamily	2.A.66	MATE	multidrug efflux	LOC_Os12g01580	.	.
	929	Secondary Transporter	MOP	The Multidrug/Oligosaccharidyl-lipid/Polysaccharide (MOP) Flippase Superfamily	2.A.66	MATE	multidrug efflux	LOC_Os12g03230	.	.
	930	Secondary Transporter	MOP	The Multidrug/Oligosaccharidyl-lipid/Polysaccharide (MOP) Flippase Superfamily	2.A.66	MATE	multidrug efflux	LOC_Os12g03240	.	.
	931	Secondary Transporter	MOP	The Multidrug/Oligosaccharidyl-lipid/Polysaccharide (MOP) Flippase Superfamily	2.A.66	MATE	multidrug efflux	LOC_Os12g03260	.	.
	932	Secondary Transporter	MOP	The Multidrug/Oligosaccharidyl-lipid/Polysaccharide (MOP) Flippase Superfamily	2.A.66	MATE	multidrug efflux	LOC_Os12g06050	.	.
	933	Secondary Transporter	MOP	The Multidrug/Oligosaccharidyl-lipid/Polysaccharide (MOP) Flippase Superfamily	2.A.66	MATE	multidrug efflux	LOC_Os12g25160	.	.
	934	Secondary Transporter	MOP	The Multidrug/Oligosaccharidyl-lipid/Polysaccharide (MOP) Flippase Superfamily	2.A.66	MATE	multidrug efflux	LOC_Os12g36660	.	.
	935	Secondary Transporter	MOP	The Multidrug/Oligosaccharidyl-lipid/Polysaccharide (MOP) Flippase Superfamily	2.A.66	MATE	multidrug efflux	LOC_Os12g42130	.	.
	936	Secondary Transporter	MOP	The Multidrug/Oligosaccharidyl-lipid/Polysaccharide (MOP) Flippase Superfamily	2.A.66	MATE	multidrug efflux	LOC_Os12g03200	.	.
	937	Secondary Transporter	NCS1	The Nucleobase:Cation Symporter-1 (NCS1) Family	2.A.39	.	cytosine/purines/uracil/thiamine/allantoin	LOC_Os02g44680	.	.
	938	Secondary Transporter	NCS2	The Nucleobase:Cation Symporter-2 (NCS2) Family	2.A.40	.	xanthine/uracil?	LOC_Os01g55500	.	.
	939	Secondary Transporter	NCS2	The Nucleobase:Cation Symporter-2 (NCS2) Family	2.A.40	.	nucleobase/ascorbate	LOC_Os01g63870	.	.
	940	Secondary Transporter	NCS2	The Nucleobase:Cation Symporter-2 (NCS2) Family	2.A.40	.	xanthine/uracil?	LOC_Os02g50820	.	.
	941	Secondary Transporter	NCS2	The Nucleobase:Cation Symporter-2 (NCS2) Family	2.A.40	.	xanthine/uracil	LOC_Os03g48810	.	.
	942	Secondary Transporter	NCS2	The Nucleobase:Cation Symporter-2 (NCS2) Family	2.A.40	.	xanthine/uracil	LOC_Os03g60880	.	.
	943	Secondary Transporter	NCS2	The Nucleobase:Cation Symporter-2 (NCS2) Family	2.A.40	.	xanthine/uracil?	LOC_Os05g26840	.	.
	944	Secondary Transporter	NCS2	The Nucleobase:Cation Symporter-2 (NCS2) Family	2.A.40	.	xanthine/uracil? (split?)	LOC_Os05g33450	.	.
	945	Secondary Transporter	NCS2	The Nucleobase:Cation Symporter-2 (NCS2) Family	2.A.40	.	xanthine/uracil?	LOC_Os07g30810	.	.
	946	Secondary Transporter	NCS2	The Nucleobase:Cation Symporter-2 (NCS2) Family	2.A.40	.	xanthine/uracil? (split?)	LOC_Os08g28170	.	.
	947	Secondary Transporter	NCS2	The Nucleobase:Cation Symporter-2 (NCS2) Family	2.A.40	.	xanthine/uracil?	LOC_Os08g32500	.	.
	948	Secondary Transporter	NCS2	The Nucleobase:Cation Symporter-2 (NCS2) Family	2.A.40	.	xanthine/uracil?	LOC_Os09g15170	.	.
	949	Secondary Transporter	NCS2	The Nucleobase:Cation Symporter-2 (NCS2) Family	2.A.40	.	xanthine/uracil?	LOC_Os09g21340	.	.
	950	Secondary Transporter	NCS2	The Nucleobase:Cation Symporter-2 (NCS2) Family	2.A.40	.	nucleoside	LOC_Os11g24060	.	.
	951	Secondary Transporter	NCS2	The Nucleobase:Cation Symporter-2 (NCS2) Family	2.A.40	.	xanthine/uracil?	LOC_Os12g39420	.	.
	952	Secondary Transporter	NhaD	The NhaD Na+:H+ Antiporter (NhaD) Family	2.A.62	.	sodium ion/proton	LOC_Os09g02214	.	.
	953	Secondary Transporter	NiCoT	The Ni2+-Co2+ Transporter (NiCoT) Family	2.A.52	.	nickel ion	LOC_Os03g06090	mito	.
	954	Secondary Transporter	NiCoT	The Ni2+-Co2+ Transporter (NiCoT) Family	2.A.52	.	nickel ion	LOC_Os06g02580	mito	.
	955	Secondary Transporter	Nramp	The Metal Ion (Mn2+-iron) Transporter (Nramp) Family	2.A.55	.	metal ion	LOC_Os01g31870	.	.
	956	Secondary Transporter	Nramp	The Metal Ion (Mn2+-iron) Transporter (Nramp) Family	2.A.55	.	metal ion	LOC_Os01g53210	mito	.
	957	Secondary Transporter	Nramp	The Metal Ion (Mn2+-iron) Transporter (Nramp) Family	2.A.55	.	metal ion	LOC_Os02g03900	.	.
	958	Secondary Transporter	Nramp	The Metal Ion (Mn2+-iron) Transporter (Nramp) Family	2.A.55	.	metal ion	LOC_Os03g11010	.	.
	959	Secondary Transporter	Nramp	The Metal Ion (Mn2+-iron) Transporter (Nramp) Family	2.A.55	.	metal ion	LOC_Os03g41070	.	.
	960	Secondary Transporter	Nramp	The Metal Ion (Mn2+-iron) Transporter (Nramp) Family	2.A.55	.	metal ion	LOC_Os03g41064	.	.
	961	Secondary Transporter	Nramp	The Metal Ion (Mn2+-iron) Transporter (Nramp) Family	2.A.55	.	manganese ion	LOC_Os03g49400	.	.
	962	Secondary Transporter	Nramp	The Metal Ion (Mn2+-iron) Transporter (Nramp) Family	2.A.55	.	metal ion	LOC_Os06g46310	.	.
	963	Secondary Transporter	Nramp	The Metal Ion (Mn2+-iron) Transporter (Nramp) Family	2.A.55	.	manganese ion	LOC_Os07g06130	.	.
	964	Secondary Transporter	Nramp	The Metal Ion (Mn2+-iron) Transporter (Nramp) Family	2.A.55	.	manganese ion	LOC_Os07g06190	.	.
	965	Secondary Transporter	Nramp	The Metal Ion (Mn2+-iron) Transporter (Nramp) Family	2.A.55	.	manganese ion	LOC_Os07g06300	.	.
	966	Secondary Transporter	Nramp	The Metal Ion (Mn2+-iron) Transporter (Nramp) Family	2.A.55	.	metal ion	LOC_Os07g15370	.	.
	967	Secondary Transporter	Nramp	The Metal Ion (Mn2+-iron) Transporter (Nramp) Family	2.A.55	.	metal ion	LOC_Os07g15460	.	.
	968	Secondary Transporter	Nramp	The Metal Ion (Mn2+-iron) Transporter (Nramp) Family	2.A.55	.	metal ion	LOC_Os12g39180	.	.
	969	Secondary Transporter	OPT	The Oligopeptide Transporter (OPT) Family	2.A.67	.	oligopeptide	LOC_Os01g09290	.	.
	970	Secondary Transporter	OPT	The Oligopeptide Transporter (OPT) Family	2.A.67	.	oligopeptide	LOC_Os01g13710	.	.
	971	Secondary Transporter	OPT	The Oligopeptide Transporter (OPT) Family	2.A.67	.	oligopeptide	LOC_Os01g43940	.	.
	972	Secondary Transporter	OPT	The Oligopeptide Transporter (OPT) Family	2.A.67	.	iron-phytosiderophore:proton symporter	LOC_Os01g61390	.	.
	973	Secondary Transporter	OPT	The Oligopeptide Transporter (OPT) Family	2.A.67	.	iron-phytosiderophore:proton symporter	LOC_Os02g02450	.	.
	974	Secondary Transporter	OPT	The Oligopeptide Transporter (OPT) Family	2.A.67	.	iron-phytosiderophore:proton symporter	LOC_Os02g02460	.	.
	975	Secondary Transporter	OPT	The Oligopeptide Transporter (OPT) Family	2.A.67	.	oligopeptide	LOC_Os02g42220	.	.
	976	Secondary Transporter	OPT	The Oligopeptide Transporter (OPT) Family	2.A.67	.	iron-phytosiderophore:proton symporter	LOC_Os02g43370	.	.
	977	Secondary Transporter	OPT	The Oligopeptide Transporter (OPT) Family	2.A.67	.	oligopeptide	LOC_Os02g46860	.	.
	978	Secondary Transporter	OPT	The Oligopeptide Transporter (OPT) Family	2.A.67	.	oligopeptide	LOC_Os02g46850	.	.
	979	Secondary Transporter	OPT	The Oligopeptide Transporter (OPT) Family	2.A.67	.	iron-phytosiderophore:proton symporter	LOC_Os02g43410	.	.
	980	Secondary Transporter	OPT	The Oligopeptide Transporter (OPT) Family	2.A.67	.	oligopeptide	LOC_Os03g54000	.	.
	981	Secondary Transporter	OPT	The Oligopeptide Transporter (OPT) Family	2.A.67	.	oligopeptide	LOC_Os04g32050	.	.
	982	Secondary Transporter	OPT	The Oligopeptide Transporter (OPT) Family	2.A.67	.	oligopeptide	LOC_Os04g32060	.	.
	983	Secondary Transporter	OPT	The Oligopeptide Transporter (OPT) Family	2.A.67	.	oligopeptide	LOC_Os04g44300	.	.
	984	Secondary Transporter	OPT	The Oligopeptide Transporter (OPT) Family	2.A.67	.	oligopeptide	LOC_Os04g44320	.	.
	985	Secondary Transporter	OPT	The Oligopeptide Transporter (OPT) Family	2.A.67	.	iron-phytosiderophore:proton symporter	LOC_Os04g44330	.	.
	986	Secondary Transporter	OPT	The Oligopeptide Transporter (OPT) Family	2.A.67	.	iron-phytosiderophore:proton symporter	LOC_Os04g45860	.	.
	987	Secondary Transporter	OPT	The Oligopeptide Transporter (OPT) Family	2.A.67	.	iron-phytosiderophore:proton symporter	LOC_Os04g45900	.	.
	988	Secondary Transporter	OPT	The Oligopeptide Transporter (OPT) Family	2.A.67	.	oligopeptide	LOC_Os04g50820	.	.
	989	Secondary Transporter	OPT	The Oligopeptide Transporter (OPT) Family	2.A.67	.	oligopeptide	LOC_Os04g57840	.	.
	990	Secondary Transporter	OPT	The Oligopeptide Transporter (OPT) Family	2.A.67	.	oligopeptide	LOC_Os05g16280	.	.
	991	Secondary Transporter	OPT	The Oligopeptide Transporter (OPT) Family	2.A.67	.	oligopeptide	LOC_Os05g16290	.	.
	992	Secondary Transporter	OPT	The Oligopeptide Transporter (OPT) Family	2.A.67	.	oligopeptide	LOC_Os06g03540	.	.
	993	Secondary Transporter	OPT	The Oligopeptide Transporter (OPT) Family	2.A.67	.	oligopeptide	LOC_Os06g03560	.	.
	994	Secondary Transporter	OPT	The Oligopeptide Transporter (OPT) Family	2.A.67	.	oligopeptide	LOC_Os06g03700	.	.
	995	Secondary Transporter	OPT	The Oligopeptide Transporter (OPT) Family	2.A.67	.	iron-phytosiderophore:proton symporter	LOC_Os08g17830	.	.
	996	Secondary Transporter	OPT	The Oligopeptide Transporter (OPT) Family	2.A.67	.	oligopeptide	LOC_Os08g23130	.	.
	997	Secondary Transporter	OPT	The Oligopeptide Transporter (OPT) Family	2.A.67	.	oligopeptide	LOC_Os08g38400	.	.
	998	Secondary Transporter	Oxa1	The Cytochrome Oxidase Biogenesis (Oxa1) Family	2.A.9	.	chloroplast membrane protein ALBINO3	LOC_Os01g05800	.	.
	999	Secondary Transporter	Oxa1	The Cytochrome Oxidase Biogenesis (Oxa1) Family	2.A.9	.	60 KD inner membrane protein OxaA homolog	LOC_Os03g02480	mito	.
	1000	Secondary Transporter	Oxa1	The Cytochrome Oxidase Biogenesis (Oxa1) Family	2.A.9	.	60 KD inner membrane protein ALBINO3 homolog (chloroplast)	LOC_Os03g62750	mito	.
	1001	Secondary Transporter	Oxa1	The Cytochrome Oxidase Biogenesis (Oxa1) Family	2.A.9	.	60 KD inner membrane protein ALBINO3 homolog	LOC_Os06g07474	.	.
	1002	Secondary Transporter	Oxa1	The Cytochrome Oxidase Biogenesis (Oxa1) Family	2.A.9	.	60 KD inner membrane protein OxaA homolog	LOC_Os10g37690	mito	.
	1003	Secondary Transporter	PiT	The Inorganic Phosphate Transporter (PiT) Family	2.A.20	.	phosphate	LOC_Os02g38020	.	.
	1004	Secondary Transporter	POT	The Proton-dependent Oligopeptide Transporter (POT) Family	2.A.17	.	peptide:proton	LOC_Os01g01360	.	.
	1005	Secondary Transporter	POT	The Proton-dependent Oligopeptide Transporter (POT) Family	2.A.17	.	peptide:proton	LOC_Os01g04950	.	.
	1006	Secondary Transporter	POT	The Proton-dependent Oligopeptide Transporter (POT) Family	2.A.17	.	peptide:proton	LOC_Os01g28980	.	.
	1007	Secondary Transporter	POT	The Proton-dependent Oligopeptide Transporter (POT) Family	2.A.17	.	nitrate(chlorate)/proton symporter	LOC_Os01g37590	.	.
	1008	Secondary Transporter	POT	The Proton-dependent Oligopeptide Transporter (POT) Family	2.A.17	.	peptide:proton	LOC_Os01g55600	.	.
	1009	Secondary Transporter	POT	The Proton-dependent Oligopeptide Transporter (POT) Family	2.A.17	.	peptide:proton	LOC_Os01g55610	.	.
	1010	Secondary Transporter	POT	The Proton-dependent Oligopeptide Transporter (POT) Family	2.A.17	.	oligopeptide:proton	LOC_Os01g65100	.	.
	1011	Secondary Transporter	POT	The Proton-dependent Oligopeptide Transporter (POT) Family	2.A.17	.	oligopeptide:proton	LOC_Os01g65110	.	.
	1012	Secondary Transporter	POT	The Proton-dependent Oligopeptide Transporter (POT) Family	2.A.17	.	oligopeptide:proton	LOC_Os01g65120	.	.
	1013	Secondary Transporter	POT	The Proton-dependent Oligopeptide Transporter (POT) Family	2.A.17	.	oligopeptide:proton (split?)	LOC_Os01g65140	.	.
	1014	Secondary Transporter	POT	The Proton-dependent Oligopeptide Transporter (POT) Family	2.A.17	.	oligopeptide:proton (split?)	LOC_Os01g65130	.	.
	1015	Secondary Transporter	POT	The Proton-dependent Oligopeptide Transporter (POT) Family	2.A.17	.	oligopeptide:proton	LOC_Os01g65150	.	.
	1016	Secondary Transporter	POT	The Proton-dependent Oligopeptide Transporter (POT) Family	2.A.17	.	oligopeptide:proton	LOC_Os01g65169	.	.
	1017	Secondary Transporter	POT	The Proton-dependent Oligopeptide Transporter (POT) Family	2.A.17	.	oligopeptide:proton	LOC_Os01g65190	.	.
	1018	Secondary Transporter	POT	The Proton-dependent Oligopeptide Transporter (POT) Family	2.A.17	.	oligopeptide:proton	LOC_Os01g65200	.	.
	1019	Secondary Transporter	POT	The Proton-dependent Oligopeptide Transporter (POT) Family	2.A.17	.	oligopeptide:proton	LOC_Os01g65210	.	.
	1020	Secondary Transporter	POT	The Proton-dependent Oligopeptide Transporter (POT) Family	2.A.17	.	peptide:proton	LOC_Os01g67630	.	.
	1021	Secondary Transporter	POT	The Proton-dependent Oligopeptide Transporter (POT) Family	2.A.17	.	peptide:proton	LOC_Os01g67640	.	.
	1022	Secondary Transporter	POT	The Proton-dependent Oligopeptide Transporter (POT) Family	2.A.17	.	nitrate(chlorate):proton symporter	LOC_Os01g68510	.	.
	1023	Secondary Transporter	POT	The Proton-dependent Oligopeptide Transporter (POT) Family	2.A.17	.	nitrate(chlorate)/proton symporter	LOC_Os02g37040	missing	.
	1024	Secondary Transporter	POT	The Proton-dependent Oligopeptide Transporter (POT) Family	2.A.17	.	peptide:proton	LOC_Os02g46460	.	.
	1025	Secondary Transporter	POT	The Proton-dependent Oligopeptide Transporter (POT) Family	2.A.17	.	nitrate(chlorate)/proton symporter	LOC_Os02g47090	.	.
	1026	Secondary Transporter	POT	The Proton-dependent Oligopeptide Transporter (POT) Family	2.A.17	.	peptide:proton	LOC_Os02g48570	.	.
	1027	Secondary Transporter	POT	The Proton-dependent Oligopeptide Transporter (POT) Family	2.A.17	.	nitrate(chlorate)/proton symporter	LOC_Os03g01290	.	.
	1028	Secondary Transporter	POT	The Proton-dependent Oligopeptide Transporter (POT) Family	2.A.17	.	peptide:proton	LOC_Os03g04570	.	.
	1029	Secondary Transporter	POT	The Proton-dependent Oligopeptide Transporter (POT) Family	2.A.17	.	peptide:proton	LOC_Os03g13240	.	.
	1030	Secondary Transporter	POT	The Proton-dependent Oligopeptide Transporter (POT) Family	2.A.17	.	peptide:proton	LOC_Os03g13250	mito	.
	1031	Secondary Transporter	POT	The Proton-dependent Oligopeptide Transporter (POT) Family	2.A.17	.	nitrate(chlorate)/proton symporter	LOC_Os03g13274	.	.
	1032	Secondary Transporter	POT	The Proton-dependent Oligopeptide Transporter (POT) Family	2.A.17	.	nitrate(chlorate)/proton symporter	LOC_Os03g48180	.	.
	1033	Secondary Transporter	POT	The Proton-dependent Oligopeptide Transporter (POT) Family	2.A.17	.	peptide:proton	LOC_Os03g51050	.	.
	1034	Secondary Transporter	POT	The Proton-dependent Oligopeptide Transporter (POT) Family	2.A.17	.	peptide:proton	LOC_Os03g60850	.	.
	1035	Secondary Transporter	POT	The Proton-dependent Oligopeptide Transporter (POT) Family	2.A.17	.	nitrate(chlorate)/proton symporter	LOC_Os04g36040	.	.
	1036	Secondary Transporter	POT	The Proton-dependent Oligopeptide Transporter (POT) Family	2.A.17	.	nitrate(chlorate)/proton symporter	LOC_Os04g39030	.	.
	1037	Secondary Transporter	POT	The Proton-dependent Oligopeptide Transporter (POT) Family	2.A.17	.	nitrate(chlorate)/proton symporter	LOC_Os04g41400	.	.
	1038	Secondary Transporter	POT	The Proton-dependent Oligopeptide Transporter (POT) Family	2.A.17	.	nitrate(chlorate)/proton symporter	LOC_Os04g41410	.	.
	1039	Secondary Transporter	POT	The Proton-dependent Oligopeptide Transporter (POT) Family	2.A.17	.	nitrate(chlorate)/proton symporter	LOC_Os04g41450	.	.
	1040	Secondary Transporter	POT	The Proton-dependent Oligopeptide Transporter (POT) Family	2.A.17	.	peptide:proton	LOC_Os04g50930	.	.
	1041	Secondary Transporter	POT	The Proton-dependent Oligopeptide Transporter (POT) Family	2.A.17	.	nitrate/peptide:proton	LOC_Os04g50940	.	.
	1042	Secondary Transporter	POT	The Proton-dependent Oligopeptide Transporter (POT) Family	2.A.17	.	nitrate/peptide:proton	LOC_Os04g50950	.	.
	1043	Secondary Transporter	POT	The Proton-dependent Oligopeptide Transporter (POT) Family	2.A.17	.	nitrate(chlorate)/proton symporter	LOC_Os04g56560	.	.
	1044	Secondary Transporter	POT	The Proton-dependent Oligopeptide Transporter (POT) Family	2.A.17	.	peptide:proton	LOC_Os04g59480	.	.
	1045	Secondary Transporter	POT	The Proton-dependent Oligopeptide Transporter (POT) Family	2.A.17	.	peptide:proton	LOC_Os05g27010	.	.
	1046	Secondary Transporter	POT	The Proton-dependent Oligopeptide Transporter (POT) Family	2.A.17	.	nitrate(chlorate)/proton symporter	LOC_Os05g27304	.	.
	1047	Secondary Transporter	POT	The Proton-dependent Oligopeptide Transporter (POT) Family	2.A.17	.	nitrate(chlorate)/proton symporter	LOC_Os05g33960	.	.
	1048	Secondary Transporter	POT	The Proton-dependent Oligopeptide Transporter (POT) Family	2.A.17	.	nitrate(chlorate)/proton symporter	LOC_Os05g34000	.	.
	1049	Secondary Transporter	POT	The Proton-dependent Oligopeptide Transporter (POT) Family	2.A.17	.	nitrate(chlorate)/proton symporter	LOC_Os05g34010	.	.
	1050	Secondary Transporter	POT	The Proton-dependent Oligopeptide Transporter (POT) Family	2.A.17	.	nitrate(chlorate)/proton symporter	LOC_Os05g34030	.	.
	1051	Secondary Transporter	POT	The Proton-dependent Oligopeptide Transporter (POT) Family	2.A.17	.	oligopeptide:proton	LOC_Os05g35594	.	.
	1052	Secondary Transporter	POT	The Proton-dependent Oligopeptide Transporter (POT) Family	2.A.17	.	oligopeptide:proton	LOC_Os05g35650	.	.
	1053	Secondary Transporter	POT	The Proton-dependent Oligopeptide Transporter (POT) Family	2.A.17	.	oligopeptide:proton	LOC_Os05g35670	missing	.
	1054	Secondary Transporter	POT	The Proton-dependent Oligopeptide Transporter (POT) Family	2.A.17	.	oligopeptide:proton	LOC_Os06g13200	.	.
	1055	Secondary Transporter	POT	The Proton-dependent Oligopeptide Transporter (POT) Family	2.A.17	.	oligopeptide:proton	LOC_Os06g13210	.	.
	1056	Secondary Transporter	POT	The Proton-dependent Oligopeptide Transporter (POT) Family	2.A.17	.	nitrate(chlorate)/proton symporter	LOC_Os06g15370	.	.
	1057	Secondary Transporter	POT	The Proton-dependent Oligopeptide Transporter (POT) Family	2.A.17	.	nitrate(chlorate)/proton symporter	LOC_Os06g38294	.	.
	1058	Secondary Transporter	POT	The Proton-dependent Oligopeptide Transporter (POT) Family	2.A.17	.	peptide:proton	LOC_Os06g49210	.	.
	1059	Secondary Transporter	POT	The Proton-dependent Oligopeptide Transporter (POT) Family	2.A.17	.	peptide:proton	LOC_Os06g49220	.	.
	1060	Secondary Transporter	POT	The Proton-dependent Oligopeptide Transporter (POT) Family	2.A.17	.	peptide:proton	LOC_Os06g49250	.	.
	1061	Secondary Transporter	POT	The Proton-dependent Oligopeptide Transporter (POT) Family	2.A.17	.	peptide:proton	LOC_Os07g01070	.	.
	1062	Secondary Transporter	POT	The Proton-dependent Oligopeptide Transporter (POT) Family	2.A.17	.	nitrate(chlorate)/proton symporter	LOC_Os07g09300	missing	.
	1063	Secondary Transporter	POT	The Proton-dependent Oligopeptide Transporter (POT) Family	2.A.17	.	peptide:proton	LOC_Os07g41250	.	.
	1064	Secondary Transporter	POT	The Proton-dependent Oligopeptide Transporter (POT) Family	2.A.17	.	nitrate(chlorate)/proton symporter	LOC_Os08g05910	.	.
	1065	Secondary Transporter	POT	The Proton-dependent Oligopeptide Transporter (POT) Family	2.A.17	.	peptide:proton	LOC_Os08g41590	.	.
	1066	Secondary Transporter	POT	The Proton-dependent Oligopeptide Transporter (POT) Family	2.A.17	.	peptide:proton (split?)	LOC_Os08g41600	.	.
	1067	Secondary Transporter	POT	The Proton-dependent Oligopeptide Transporter (POT) Family	2.A.17	.	peptide:proton	LOC_Os10g02080	.	.
	1068	Secondary Transporter	POT	The Proton-dependent Oligopeptide Transporter (POT) Family	2.A.17	.	peptide:proton	LOC_Os10g02100	.	.
	1069	Secondary Transporter	POT	The Proton-dependent Oligopeptide Transporter (POT) Family	2.A.17	.	peptide:proton	LOC_Os10g02210	.	.
	1070	Secondary Transporter	POT	The Proton-dependent Oligopeptide Transporter (POT) Family	2.A.17	.	peptide:proton	LOC_Os10g02220	.	.
	1071	Secondary Transporter	POT	The Proton-dependent Oligopeptide Transporter (POT) Family	2.A.17	.	peptide:proton	LOC_Os10g02230	.	.
	1072	Secondary Transporter	POT	The Proton-dependent Oligopeptide Transporter (POT) Family	2.A.17	.	peptide:proton	LOC_Os10g02240	.	.
	1073	Secondary Transporter	POT	The Proton-dependent Oligopeptide Transporter (POT) Family	2.A.17	.	peptide:proton	LOC_Os10g02340	.	.
	1074	Secondary Transporter	POT	The Proton-dependent Oligopeptide Transporter (POT) Family	2.A.17	.	peptide:proton	LOC_Os10g05780	.	.
	1075	Secondary Transporter	POT	The Proton-dependent Oligopeptide Transporter (POT) Family	2.A.17	.	peptide:proton	LOC_Os10g22560	.	.
	1076	Secondary Transporter	POT	The Proton-dependent Oligopeptide Transporter (POT) Family	2.A.17	.	peptide:proton	LOC_Os10g33170	.	.
	1077	Secondary Transporter	POT	The Proton-dependent Oligopeptide Transporter (POT) Family	2.A.17	.	peptide:proton	LOC_Os10g33210	.	.
	1078	Secondary Transporter	POT	The Proton-dependent Oligopeptide Transporter (POT) Family	2.A.17	.	nitrate(chlorate)/proton symporter	LOC_Os10g40600	.	.
	1079	Secondary Transporter	POT	The Proton-dependent Oligopeptide Transporter (POT) Family	2.A.17	.	peptide:proton	LOC_Os10g42870	.	.
	1080	Secondary Transporter	POT	The Proton-dependent Oligopeptide Transporter (POT) Family	2.A.17	.	peptide:proton	LOC_Os10g42900	.	.
	1081	Secondary Transporter	POT	The Proton-dependent Oligopeptide Transporter (POT) Family	2.A.17	.	peptide:proton	LOC_Os10g02260	.	.
	1082	Secondary Transporter	POT	The Proton-dependent Oligopeptide Transporter (POT) Family	2.A.17	.	nitrate(chlorate)/proton symporter	LOC_Os11g12740	.	.
	1083	Secondary Transporter	POT	The Proton-dependent Oligopeptide Transporter (POT) Family	2.A.17	.	nitrate(chlorate)/proton symporter	LOC_Os11g17970	.	.
	1084	Secondary Transporter	POT	The Proton-dependent Oligopeptide Transporter (POT) Family	2.A.17	.	nitrate(chlorate)/proton symporter	LOC_Os11g18044	.	.
	1085	Secondary Transporter	POT	The Proton-dependent Oligopeptide Transporter (POT) Family	2.A.17	.	nitrate(chlorate)/proton symporter	LOC_Os11g18110	.	.
	1086	Secondary Transporter	POT	The Proton-dependent Oligopeptide Transporter (POT) Family	2.A.17	.	nitrate(chlorate)/proton symporter	LOC_Os11g23890	mito	.
	1087	Secondary Transporter	POT	The Proton-dependent Oligopeptide Transporter (POT) Family	2.A.17	.	nitrate(chlorate)/proton symporter	LOC_Os12g12934	.	.
	1088	Secondary Transporter	POT	The Proton-dependent Oligopeptide Transporter (POT) Family	2.A.17	.	nitrate(chlorate)/proton symporter	LOC_Os12g13790	.	.
	1089	Secondary Transporter	POT	The Proton-dependent Oligopeptide Transporter (POT) Family	2.A.17	.	nitrate(chlorate)/proton symporter	LOC_Os12g44100	.	.
	1090	Secondary Transporter	RND	The Resistance-Nodulation-Cell Division (RND) Superfamily	2.A.6	.	Niemann-Pick C1 protein	LOC_Os04g47590	.	.
	1091	Secondary Transporter	RND	The Resistance-Nodulation-Cell Division (RND) Superfamily	2.A.6	.	3-hydroxy-3-methylglutaryl coenzyme A reductase	LOC_Os08g40180	.	.
	1092	Secondary Transporter	RND	The Resistance-Nodulation-Cell Division (RND) Superfamily	2.A.6	.	3-hydroxy-3-methylglutaryl-CoA reductase	LOC_Os09g31970	mito	.
	1093	Secondary Transporter	SSS	The Solute:Sodium Symporter (SSS) Family	2.A.21	.	urea	LOC_Os10g42960	.	.
	1094	Secondary Transporter	SulP	The Sulfate Permease (SulP) Family	2.A.53	.	sulfate	LOC_Os01g41050	.	.
	1095	Secondary Transporter	SulP	The Sulfate Permease (SulP) Family	2.A.53	.	sulfate	LOC_Os01g45830	.	.
	1096	Secondary Transporter	SulP	The Sulfate Permease (SulP) Family	2.A.53	.	sulfate	LOC_Os01g52130	.	.
	1097	Secondary Transporter	SulP	The Sulfate Permease (SulP) Family	2.A.53	.	sulfate	LOC_Os03g06520	.	.
	1098	Secondary Transporter	SulP	The Sulfate Permease (SulP) Family	2.A.53	.	sulfate	LOC_Os03g09930	.	.
	1099	Secondary Transporter	SulP	The Sulfate Permease (SulP) Family	2.A.53	.	sulfate	LOC_Os03g09940	.	.
	1100	Secondary Transporter	SulP	The Sulfate Permease (SulP) Family	2.A.53	.	sulfate	LOC_Os03g09970	.	.
	1101	Secondary Transporter	SulP	The Sulfate Permease (SulP) Family	2.A.53	.	sulfate	LOC_Os03g09980	.	.
	1102	Secondary Transporter	SulP	The Sulfate Permease (SulP) Family	2.A.53	.	sulfate	LOC_Os04g55800	.	.
	1103	Secondary Transporter	SulP	The Sulfate Permease (SulP) Family	2.A.53	.	sulfate	LOC_Os06g05160	.	.
	1104	Secondary Transporter	SulP	The Sulfate Permease (SulP) Family	2.A.53	.	sulfate	LOC_Os08g01120	.	.
	1105	Secondary Transporter	SulP	The Sulfate Permease (SulP) Family	2.A.53	.	sulfate	LOC_Os08g31410	.	.
	1106	Secondary Transporter	SulP	The Sulfate Permease (SulP) Family	2.A.53	.	sulfate	LOC_Os09g06499	.	.
	1107	Secondary Transporter	SulP	The Sulfate Permease (SulP) Family	2.A.53	.	sulfate	LOC_Os10g28440	.	.
	1108	Secondary Transporter	Tat	The Twin Arginine Targeting (Tat) Family	2.A.64	.	protein export TatC	LOC_Os01g31680	.	.
	1109	Secondary Transporter	Tat	The Twin Arginine Targeting (Tat) Family	2.A.64	.	protein export TatA/E	LOC_Os03g43430	.	.
	1110	Secondary Transporter	Tat	The Twin Arginine Targeting (Tat) Family	2.A.64	.	protein export	LOC_Os11g37130	.	.
	1111	Secondary Transporter	TDT	The Telurite-resistance/Dicarboxylate Transporter (TDT) Family	2.A.16	.	C4-dicarboxylate/malic acid	LOC_Os01g14520	.	.
	1112	Secondary Transporter	TDT	The Telurite-resistance/Dicarboxylate Transporter (TDT) Family	2.A.16	.	C4-dicarboxylate/malic acid	LOC_Os01g28840	.	.
	1113	Secondary Transporter	TDT	The Telurite-resistance/Dicarboxylate Transporter (TDT) Family	2.A.16	.	C4-dicarboxylate/malic acid	LOC_Os01g43460	.	.
	1114	Secondary Transporter	TDT	The Telurite-resistance/Dicarboxylate Transporter (TDT) Family	2.A.16	.	C4-dicarboxylate/malic acid	LOC_Os01g12680	.	.
	1115	Secondary Transporter	TDT	The Telurite-resistance/Dicarboxylate Transporter (TDT) Family	2.A.16	.	C4-dicarboxylate/malic acid?	LOC_Os04g48530	.	.
	1116	Secondary Transporter	TDT	The Telurite-resistance/Dicarboxylate Transporter (TDT) Family	2.A.16	.	C4-dicarboxylate/malic acid	LOC_Os05g13320	.	.
	1117	Secondary Transporter	TDT	The Telurite-resistance/Dicarboxylate Transporter (TDT) Family	2.A.16	.	C4-dicarboxylate/malic acid	LOC_Os05g18670	.	.
	1118	Secondary Transporter	TDT	The Telurite-resistance/Dicarboxylate Transporter (TDT) Family	2.A.16	.	C4-dicarboxylate/malic acid	LOC_Os05g50770	.	.
	1119	Secondary Transporter	TDT	The Telurite-resistance/Dicarboxylate Transporter (TDT) Family	2.A.16	.	C4-dicarboxylate/malic acid	LOC_Os07g08350	.	.
	1120	Secondary Transporter	Trk	The K+ Transporter (Trk) Family	2.A.38	.	potassium ion uptake	LOC_Os01g20160	.	.
	1121	Secondary Transporter	Trk	The K+ Transporter (Trk) Family	2.A.38	.	potassium ion uptake	LOC_Os01g34850	.	.
	1122	Secondary Transporter	Trk	The K+ Transporter (Trk) Family	2.A.38	.	potassium/sodium ion symporter	LOC_Os02g07830	.	.
	1123	Secondary Transporter	Trk	The K+ Transporter (Trk) Family	2.A.38	.	potassium/sodium ion uptake	LOC_Os04g51820	.	.
	1124	Secondary Transporter	Trk	The K+ Transporter (Trk) Family	2.A.38	.	potassium/sodium ion uptake	LOC_Os04g51830	.	.
	1125	Secondary Transporter	Trk	The K+ Transporter (Trk) Family	2.A.38	.	potassium ion uptake	LOC_Os06g48800	.	.
	1126	Secondary Transporter	Trk	The K+ Transporter (Trk) Family	2.A.38	.	potassium ion uptake	LOC_Os06g48810	.	.
	1127	Secondary Transporter	ZIP	The Zinc (Zn2+)-Iron (Fe2+) Permease (ZIP) Family	2.A.5	.	zinc ion	LOC_Os01g74110	.	.
	1128	Secondary Transporter	ZIP	The Zinc (Zn2+)-Iron (Fe2+) Permease (ZIP) Family	2.A.5	.	zinc ion	LOC_Os02g10230	.	.
	1129	Secondary Transporter	ZIP	The Zinc (Zn2+)-Iron (Fe2+) Permease (ZIP) Family	2.A.5	.	zinc ion	LOC_Os03g29850	.	.
	1130	Secondary Transporter	ZIP	The Zinc (Zn2+)-Iron (Fe2+) Permease (ZIP) Family	2.A.5	.	zinc ion	LOC_Os03g46454	.	.
	1131	Secondary Transporter	ZIP	The Zinc (Zn2+)-Iron (Fe2+) Permease (ZIP) Family	2.A.5	.	zinc ion	LOC_Os03g46470	.	.
	1132	Secondary Transporter	ZIP	The Zinc (Zn2+)-Iron (Fe2+) Permease (ZIP) Family	2.A.5	.	zinc ion	LOC_Os04g52310	.	.
	1133	Secondary Transporter	ZIP	The Zinc (Zn2+)-Iron (Fe2+) Permease (ZIP) Family	2.A.5	.	zinc ion	LOC_Os05g07210	.	.
	1134	Secondary Transporter	ZIP	The Zinc (Zn2+)-Iron (Fe2+) Permease (ZIP) Family	2.A.5	.	zinc ion	LOC_Os05g10940	mito	.
	1135	Secondary Transporter	ZIP	The Zinc (Zn2+)-Iron (Fe2+) Permease (ZIP) Family	2.A.5	.	zinc ion	LOC_Os05g25194	.	.
	1136	Secondary Transporter	ZIP	The Zinc (Zn2+)-Iron (Fe2+) Permease (ZIP) Family	2.A.5	.	zinc ion	LOC_Os05g39540	.	.
	1137	Secondary Transporter	ZIP	The Zinc (Zn2+)-Iron (Fe2+) Permease (ZIP) Family	2.A.5	.	zinc ion	LOC_Os05g39550	missing	.
	1138	Secondary Transporter	ZIP	The Zinc (Zn2+)-Iron (Fe2+) Permease (ZIP) Family	2.A.5	.	zinc ion	LOC_Os05g39560	.	.
	1139	Secondary Transporter	ZIP	The Zinc (Zn2+)-Iron (Fe2+) Permease (ZIP) Family	2.A.5	.	zinc ion	LOC_Os06g37010	.	.
	1140	Secondary Transporter	ZIP	The Zinc (Zn2+)-Iron (Fe2+) Permease (ZIP) Family	2.A.5	.	zinc ion	LOC_Os07g12890	.	.
[truncated: 145 more rows]

## Sheet: Sheet3
		H. sapiens								See Table S2
[truncated: 1,468 more rows]

## Sheet: Sheet4
		M. musculus								See Table S2
[truncated: 1,291 more rows]
