# Supplementary material for: Proteomic and Bioinformatic Profiling of Transporters in Higher Plant Mitochondria
Source: Biomolecules. 2020 Aug 16;10(8):1190. doi: 10.3390/biom10081190 (PMC7464266; doi:10.3390/biom10081190)
Supplement: Supplementary file 1 [file biomolecules-10-01190-s001.zip › 878600 supplementry proof/Table S2.xlsx]

## Sheet: Sheet1
				Table S2. List of proteomically/experimentally identified Arabidopsis/rice/plant mitochondrial transporters.
				Notes:
				1. * The entries/IDs given in Palmieri et al. (2011) and Taylor et al. (2010) are predicted.
				2. Rows/IDs in grey/light-red are Arabidopsis homologs based experimental work on other plant species.
				3. Lines 169-219 (Arabidopsis and rice) IDs shown in red/light-red are not present in TransportDB/Table S1.
						Palmieri et al. (2011)*	Palmieri et al. (2011)	Rao et al. (2017)	Senkler et al. (2017)			Huang et al. (2009a)	Taylor et al. (2010)*	Taylor et al. (2010)		Salvato et al. (2014)	Palmieri et al. (2011)*	Palmieri et al. (2011)*	Wang et al. (2018)
		#	#	A. thaliana	Protein name/ description	At	At	At	At		O. sativa	Os	Os	Os		S. tuberosum	B. distachyon	O. lucimarinus	Z. mays
				The ATP-binding Cassette (ABC) Superfamily [ATP-Dependent]
		1	1	AT4G28630	ATM1	.	.	Yes	.		.	.	.	.	.	.	.	.	.	.
		2	2	AT4G28620	ATM2	.	.	Yes	.		.	.	.	.	.	.	.	.	.	.
		3	3	AT5G58270	ATM3 (mitochondrial ABC transporter 3)	.	.	Yes	Yes		.	.	.	.	.	PGSC0003DMP400017296	.	.	.	.
		4	4	AT1G10680	P-glycoprotein 10	.	.	Yes	.		.	.	.	.	.	.	.	.	.	.
		5	5	AT1G63270	The ATP-binding Cassette (ABC) Superfamily	.	.	.	.		.	.	.	.	.	PGSC0003DMP400013916	.	.	.	.
		6	6	AT1G15520	The ATP-binding Cassette (ABC) Superfamily	.	.	.	.		.	.	.	.	.	PGSC0003DMP400023214	.	.	.	.
				The P-type ATPase (P-ATPase) Superfamily [ATP-Dependent]
		7	1	AT1G54280	Haloacid dehalogenase-like hydrolase	.	.	Yes	.		.	.	.	.	.	.	.	.	.	.
		8	2	AT4G33520.2	PAA1 Metal-transporting P-type ATPase 1	.	.	Yes	.		.	.	.	.	.	.	.	.	.	.
				The Arsenite-Antimonite (ArsAB) Efflux Family [ATP-Dependent]
		9	1	AT5G60730	Anion transport	.	.	Yes	.		.	.	.	.	.	.	.	.	.	.
		10	2	AT3G10350	The Arsenite-Antimonite (ArsAB) Efflux Family	.	.	.	.		.	.	.	.	.	PGSC0003DMP400014211	.	.	AFW73403.1; DAA37460.1	.
				The Chloroplast Envelope Protein Translocase (CEPT or Tic-Toc) Family [ATP-Dependent]
		11	1	AT5G09420	OM64	.	.	Yes	.		.	.	.	.	.	PGSC0003DMP400029153	.	.	.	.
				The H+- or Na+-translocating F-type; V-type and A-type ATPase (F-ATPase) Superfamily [ATP-Dependent]
		12	1	AT1G51650	Epsilon subunit	.	.	Yes	.		Os08g15170	Yes	.	.	.	PGSC0003DMP400016201; PGSC0003DMP400050243	.	.	AAA86819.1	.
		13	2	AT1G76030	Vacuolar ATP synthase subunit B	.	.	Yes	.		.	.	.	.	.	.	.	.	.	.
		14	3	AT1G78900	VHA-A Encodes catalytic subunit A of the vacuolar ATP synthase	.	.	Yes	.		.	.	.	.	.	PGSC0003DMP400050240	.	.	AFW66327.1	.
		15	4	AT2G07698	Alpha-2 subunit	.	.	Yes	.		.	.	.	.	.	STmpRH_107	.	.	.	.
		16	5	AT2G07741	Subunit a (At2g07741/AtMg00410)	.	.	Yes	.		.	.	.	.	.	.	.	.	.	.
		17	6	AT2G21410	Vacuolar proton ATPase A2	.	.	Yes	.		.	.	.	.	.	.	.	.	.	.
		18	7	AT2G33040	ATP3 ATP synthase gamma chain^ mitochondrial (ATPC)^	.	.	Yes	.		Os10g17280	Yes	.	.	.	PGSC0003DMP400042647	.	.	AFW89210.1; DAA44068.1	.
		19	8	AT3G52300	ATP7 ATP synthase D chain-related	.	.	Yes	.		Os08g37320	Yes	.	.	.	PGSC0003DMP400040213; PGSC0003DMP400047601	.	.	DAA48483.1	.
		20	9	AT4G38510	Vacuolar ATP synthase subunit B	.	.	Yes	.		.	.	.	.	.	.	.	.	AFW86989.1	.
		21	10	AT5G08670	ATP2a ATP synthase beta chain 1	.	.	Yes	.		.	.	.	.	.	.	.	.	.	.
		22	11	AT5G08680	ATP2 ATP synthase	.	.	Yes	.		Os01g49190; Os05g47980	Yes	.	.	.	PGSC0003DMP400010643; PGSC0003DMP400053197; PGSC0003DMP400053275	.	.	AAA70268.1; DAA58078.1; NP_001151807.1	.
		23	12	AT5G08690	ATP synthase alpha/beta family protein	.	.	Yes	.		.	.	.	.	.	.	.	.	.	.
		24	13	AT5G13450	OSCP ATP synthase delta chain	.	.	Yes	.		Os06g43850	Yes	.	.	.	PGSC0003DMP400012170	.	.	AFW63571.1	.
		25	14	AT5G47030	ATP16 ATP synthase delta' chain^ mitochondrial	.	.	Yes	.		Os07g31300	Yes	.	.	.	PGSC0003DMP400009337; PGSC0003DMP400020653; PGSC0003DMP400047981	.	.	DAA40912.1; DAA62801.1; NP_001147558.1	.
		26	15	AT1G19910	The H+- or Na+-translocating F-type; V-type and A-type ATPase (F-ATPase) Superfamily	.	.	.	.		.	.	.	.	.	PGSC0003DMP400006487	.	.	.	.
		27	16	AT3G01390	AVMA10; Subunit G of the vacuolar membrane ATPAse complex	.	.	.	.		.	.	.	.	.	PGSC0003DMP400042192	.	.	DAA39514.1	.
				The H+-translocating Pyrophosphatase (H+-PPase) Family [ATP-Dependent]
		28	1	AT1G15690	Inorganic H pyrophosphatase family protein	.	.	Yes	.		.	.	.	.	.	PGSC0003DMP400053435	.	.	AFW85592.1	.
				The Mitochondrial Protein Translocase (MPT) Family [ATP-Dependent]
		29	1	AT1G18320	At3g10110/At1g18320-2 (plant specific complex I subunit)	.	.	Yes	.		.	.	.	.	.	.	.	.	.	.
		30	2	AT1G36390	Co-chaperone GrpE family protein	.	.	Yes	.		.	.	.	.	.	.	.	.	.	.
		31	3	AT1G72750	TIM23-2	.	.	Yes	.		.	.	.	.	.	.	.	.	DAA42910.1	.
		32	4	AT2G36070	TIM44-2	.	.	Yes	.		.	.	.	.	.	PGSC0003DMP400038986	.	.	DAA41828.1	.
		33	5	AT2G37410	TIM17-2	.	.	Yes	.		.	.	.	.	.	PGSC0003DMP400052988	.	.	.	.
		34	6	AT2G42210	NADH dehydrogenase B14.7 subunit	.	.	Yes	.		Os02g48610	Yes	.	.	.	PGSC0003DMP400020251	.	.	.	.
		35	7	AT3G10110	At3g10110/At1g18320-1 (plant specific complex I subunit)	.	.	Yes	.		.	.	.	.	.	PGSC0003DMP400034119	.	.	.	.
		36	8	AT3G20000	TOM40	.	.	.	Yes		.	.	.	.	.	.	.	.	AFW79540.1; AFW88511.1	.
		37	9	AT4G26780	Co-chaperone grpE	.	.	Yes	.		.	.	.	.	.	PGSC0003DMP400022776	.	.	AFW61922.1; AFW61923.1; DAA39823.1	.
		38	10	AT5G11690	TIM17-3	.	.	Yes	.		.	.	.	.	.	.	.	.	.	.
		39	11	AT5G17710	Co-chaperone GrpE family protein	.	.	Yes	.		.	.	.	.	.	.	.	.	.	.
		40	12	AT5G24650	AtPRAT2.2 Mitochondrial import inner membrane translocase subunit	.	.	Yes	.		.	.	.	.	.	.	.	.	AFW71638.1	.
		41	13	AT5G41685	TOM7-1	.	.	Yes	.		.	.	.	.	.	PGSC0003DMP400024206	.	.	ACG25096.1	.
		42	14	AT5G55200	Co-chaperone grpE protein	.	.	Yes	.		Os08g25090	Yes	.	.	.	PGSC0003DMP400038637	.	.	.	.
		43	15	AT1G17530	ATTIM23-1; translocase of inner mitochondrial membrane	.	.	.	.		.	.	.	.	.	PGSC0003DMP400004399; PGSC0003DMP400065324	.	.	.	.
		44	16	AT1G20350	ATTIM17-1; mitochondrial inner membrane translocase	.	.	.	.		.	.	.	.	.	PGSC0003DMP400034348	.	.	DAA41393.1	.
		45	17	AT1G50400	Eukaryotic porin family protein	.	.	.	.		.	.	.	.	.	PGSC0003DMP400035024	.	.	.	.
		46	18	AT1G64220	TOM7-2; translocase of outer membrane 7 kDa subunit 2	.	.	.	.		.	.	.	.	.	PGSC0003DMP400036476	.	.	.	.
		47	19	AT3G25120	Mitochondrial import inner membrane translocase subunit Tim17/Tim22/Tim23 family protein	.	.	.	.		.	.	.	.	.	PGSC0003DMP400038101	.	.	.	.
				The ATP:ADP Antiporter (AAA) Family [Secondary Transporter]
		48	1	AT1G15500	NTT2 Plastidic ATP/ADP antiporter 2	.	.	Yes	.		.	.	.	.	.	.	.	.	.	.
				The Amino Acid/Auxin Permease (AAAP) Family [Secondary Transporter]
		49	1	AT5G41800	Amino acid transporter family protein	.	.	Yes	.		.	.	.	.	.	.	.	.	.	.
				The Cation Diffusion Facilitator (CDF) Family [Secondary Transporter]
		50	1	AT1G51610	MTPc4 (metal tolerance protein)	.	.	Yes	.		.	.	.	.	.	PGSC0003DMP400046046	.	.	.	.
		51	2	AT2G47830	Cation efflux family protein	.	.	.	.		.	.	.	.	.	PGSC0003DMP400020116	.	.	.	.
				The Monovalent Cation:Proton Antiporter-2 (CPA2) Family [Secondary Transporter]
		52	1	AT1G01790	KEA1 K+ Efflux Antiporter 1	.	.	Yes	.		.	.	.	.	.	.	.	.	.	.
		53	2	AT2G28180	Cation/hydrogen exchanger family protein	.	.	Yes	.		.	.	.	.	.	.	.	.	.	.
				The Divalent Anion:Na+ Symporter (DASS) Family [Secondary Transporter]
		54	1	AT5G64290	DiT2 Plastidic glutamate/malate-translocator 2	.	.	Yes	.		.	.	.	.	.	.	.	.	.	.
				The Glycoside-Pentoside-Hexuronide (GPH):Cation Symporter Family [Secondary Transporter]
		55	1	AT2G14670	SUC8 (sucrose-proton symporter 8)	.	.	Yes	Yes		.	.	.	.	.	.	.	.	.	.
				The Mitochondrial Carrier (MC) Family [Secondary Transporter]
		56	1	AT3G08580	AAC1 (ADP/ATP carrier 1)	Yes	Yes	Yes	Yes		Os02g48720	Yes	Yes	Yes	.	.	BD1G29260	OL10G01660	.	.
		57	2	AT5G13490	AAC2	Yes	Yes	Yes	.		.	.	.	.	.	PGSC0003DMP400055144	BD3G53520	.	AFW63697.1	.
		58	3	AT4G28390	AAC3	Yes	Yes	Yes	.		Os05g23720	Yes	Yes	Yes	.	PGSC0003DMP400055728	.	.	DAA43103.1	.
		59	4	AT5G17400	AAC4	Yes	.	.	.		Os11g43960	.	Yes	.	.	.	.	.	.	.
		60	5	AT1G78180	ANT	Yes	.	.	.		.	.	.	.	.	.	BD1G71800	.	.	.
		61	6	AT2G37890	ANT	Yes	.	.	.		.	.	.	.	.	.	.	.	.	.
		62	7	AT3G53940	ANT	Yes	.	.	.		Os01g04990; Os03g16080	.	Yes; Yes	.	.	.	BD2G02880	OL07G00540	.	.
		63	8	AT4G01100	ANT1 (adenine nucleotide transporter 1)	Yes	.	Yes	Yes		Os05g50840	Yes	Yes	.	.	PGSC0003DMP400000451; PGSC0003DMP400033662	BD2G14840	OL03G04280	.	.
		64	9	AT5G61810	ACP1 (ATP-phosphate carrier 1)	Yes	.	.	Yes		.	.	.	.	.	.	BD1G36570	.	.	.
		65	10	AT5G51050	APC2	Yes	.	.	.		.	.	.	.	.	PGSC0003DMP400025069; PGSC0003DMP400050426; PGSC0003DMP400034746	.	.	AFW87191.1	.
		66	11	AT5G07320	APC3	Yes	.	.	.		.	.	.	.	.	.	.	.	.	.
		67	12	AT2G33820	BAC1	Yes	Yes	.	.		.	.	.	.	.	.	BD1G15960	OL01G00440	.	.
		68	13	AT1G79900	BAC2	Yes	Yes	.	.		Os01g12520	.	Yes	.	.	.	BD2G07420	.	.	.
		69	14	AT5G46800	BOU; mt carnitine acyl carrier-like	Yes	.	Yes	Yes		Os10g42299	Yes	Yes	Yes	.	PGSC0003DMP400003767; PGSC0003DMP400014328	BD3G34077	.	DAA46424.1	.
		70	15	AT4G32400	BT1	Yes	.	.	.		Os02g10800; Os05g07900	.	Yes; Yes	.	.	.	BD2G34270	OL03G01320	.	.
		71	16	AT4G26180	CoA	Yes	.	.	.		Os02g13300	.	Yes	.	.	PGSC0003DMP400000672	BD3G08557	.	.	.
		72	17	AT1G14560	COAC1	Yes	.	.	.		Os01g38990; Os01g51250	.	Yes; Yes	.	.	.	BD2G47880	OL08G02620	.	.
		73	18	AT2G22500	DIC1	Yes	Yes	Yes	.		Os08g37370; Os09g29050	.	Yes; Yes	.	.	PGSC0003DMP400028188	BD3G38410	.	.	.
		74	19	AT4G24570	DIC2	Yes	Yes	.	.		.	.	.	.	.	PGSC0003DMP400025708	BD4G32510	.	.	.
		75	20	AT5G09470	DIC3	Yes	Yes	.	.		.	.	.	.	.	.	.	.	.	.
		76	21	AT5G19760	DTC (dicarboxylate/tricarboxylate carrier)	Yes	Yes	Yes	Yes		Os05g11780; Os11g24450	Yes; Yes	Yes; Yes	Yes; No	.	PGSC0003DMP400055366	BD2G06520	OL10G00520	AFW77416.1; CAY56360.1	.
		77	22	AT5G66380	FOLT1; Folate (folt1)	Yes	Yes	.	.		Os03g52430	.	Yes	.	.	PGSC0003DMP400002625	BD1G09560	OL13G02140	.	.
		78	23	AT1G72820	MCF	Yes	.	Yes	.		Os03g07890; Os09g27240; Os10g25830	.	Yes; Yes; Yes	.	.	PGSC0003DMP400051176	BD1G08301	OL16G02350	.	.
		79	24	AT5G15640	MCF	Yes	.	Yes	.		Os01g22600; Os03g54760	.	Yes; Yes	.	.	PGSC0003DMP400002656	BD4G31560	.	.	.
		80	25	AT1G07030	MCF	Yes	.	.	.		Os03g18550	.	Yes	.	.	.	.	.	.	.
		81	26	AT1G74240	MCF	Yes	.	Yes	.		Os03g11510	.	Yes	.	.	.	BD1G70017	OL13G02410	.	.
		82	27	AT2G26360	MCF	Yes	.	.	.		-	.	-	.	.	.	BD4G45190	OL21G00590	.	.
		83	28	AT2G30160	MCF	Yes	.	.	.		-	.	-	.	.	PGSC0003DMP400052991	BD1G65170	OL06G04180	.	.
		84	29	AT2G35800	MCF	Yes	.	.	.		-	.	-	.	.	.	.	.	.	.
		85	30	AT2G46320	MCF	Yes	.	.	.		-	.	-	.	.	.	BD2G07390	OL01G03790	.	.
		86	31	AT3G20240	MCF	Yes	.	.	.		Os08g40850; Os09g32200	.	Yes; Yes	.	.	.	BD3G40497	OL02G00320	.	.
		87	32	AT3G51870	MCF	Yes	.	.	.		-	.	-	.	.	.	BD2G09790	OL10G01620	.	.
		88	33	AT3G55640	MCF	Yes	.	.	.		-	.	-	.	.	.	BD1G66990	.	.	.
		89	34	AT4G03115	MCF	Yes	.	.	.		-	.	-	.	.	.	BD2G32600	.	.	.
		90	35	AT4G11440	MCF	Yes	.	.	.		-	.	-	.	.	.	.	.	.	.
		91	36	AT4G15010	MCF	Yes	.	.	.		-	.	-	.	.	.	BD2G12390	.	.	.
		92	37	AT4G27940	MCF	Yes	.	.	.		Os01g12470	.	Yes	.	.	.	BD3G34090	OL12G01640	.	.
		93	38	AT5G26200	MCF	Yes	.	.	.		-	.	-	.	.	.	BD1G72940	OL09G02540	.	.
		94	39	AT5G64970	MCF	Yes	.	.	.		Os03g09110	.	Yes	.	.	.	.	.	.	.
		95	40	AT5G42130	MFL1	Yes	.	.	.		Os01g73420	.	Yes	.	.	PGSC0003DMP400001510	BD2G61677	OL16G01220	.	.
		96	41	AT2G17270	MPT1	Yes	.	.	.		Os09g38100	.	Yes	.	.	.	BD4G37420	OL17G01410	.	.
		97	42	AT5G14040	MPT3; mt phosphate transporter; PIC1	Yes	Yes	Yes	Yes		Os02g52860; Os03g15690; Os04g37600; Os06g10810	Yes; No; No; Yes	Yes; Yes; Yes; Yes	Yes; No; No; Yes	.	PGSC0003DMP400046968; PGSC0003DMP400035059	BD3G57890	.	AFW73626.1	.
		98	43	AT2G47490	NDT1	Yes	Yes	.	.		Os05g28870	.	Yes	.	.	.	BD2G28120	OL11G01860	.	.
		99	44	AT1G25380	NDT2; ATNDT2; NDT2 | NAD+ transporter 2	Yes	Yes	.	Yes		Os01g32980	.	Yes	.	.	PGSC0003DMP400053237	.	.	.	.
		100	45	AT3G48850	MPT2; PHT3;2 | phosphate transporter 3;2; PIC2	Yes	Yes	Yes	Yes		Os09g28160	.	Yes	.	.	.	BD1G67330	.	.	.
		101	46	AT5G56450	PM-ANT	Yes	.	.	.		Os05g46220	.	Yes	.	.	.	BD2G18347	OL03G05390	.	.
		102	47	AT2G39970	PMP38	Yes	.	.	.		Os03g15860	.	Yes	.	.	PGSC0003DMP400005164	BD1G69370	OL20G02530	.	.
		103	48	AT3G05290	PNC1	Yes	.	.	.		Os05g32630	.	Yes	.	.	.	BD2G26480	.	.	.
		104	49	AT5G27520	PNC2	Yes	.	.	.		.	.	.	.	.	.	.	.	.	.
		105	50	AT4G39460	SAMC1 (S-adenosylmethionine carrier 1)	Yes	Yes	Yes	Yes		Os05g29860	.	Yes	.	.	PGSC0003DMP400046589	BD1G71410	OL01G03770	.	.
		106	51	AT1G34065	SAMC2	Yes	Yes	.	.		Os07g19460	.	Yes	.	.	PGSC0003DMP400032746	BD1G01770	.	.	.
		107	52	AT5G01340	SFC1; ATMSFC1	Yes	Yes	.	.		Os03g18160	.	Yes	.	.	PGSC0003DMP400019473	BD1G65510	OL07G03670	.	.
		108	53	AT5G01500	TAAC	Yes	.	.	.		Os01g16040	.	Yes	.	.	.	.	.	.	.
		109	54	AT3G21390	TPC	Yes	.	.	.		-	.	-	.	.	.	BD2G59930	OL13G02340	.	.
		110	55	AT5G48970	TPC	Yes	.	.	.		-	.	-	.	.	PGSC0003DMP400059366	.	OL21G00660	.	.
		111	56	AT3G54110	UCP1; PUMP1 (plant uncoupling mt protein 1)	Yes	Yes	Yes	Yes		Os01g74640; Os11g48040	No; Yes	Yes; Yes	No; Yes	.	PGSC0003DMP400035355	BD4G09060	OL07G04120	AFW60057.1	.
		112	57	AT5G58970	UCP2	Yes	Yes	.	.		.	.	.	.	.	.	BD2G40390	.	.	.
		113	58	AT1G14140	UCP3	Yes	.	Yes	.		Os04g37630	.	Yes	.	.	.	BD5G11757	.	.	.
				.	Retrotransposon protein; putative; unclassified; expressed	.	.	.	.		Os07g24060	.	Yes	.	.	.	.	.	.	.
				.	Mitochondrial carrier protein; putative; expressed	.	.	.	.		Os11g23170	.	Yes	.	.	.	.	.	.	.
				.	Unknown7 (Nt)	.	.	.	.		.	.	.	.	.	.	BD4G34100	OL12G03180	.	.
				.	Unknown8 (Nt)	.	.	.	.		.	.	.	.	.	.	BD5G26776	.	.	.
				.	Unknown12 (Nt)	.	.	.	.		.	.	.	.	.	.	BD1G36670	OL12G00350	.	.
				.	Unknown13 (Nt)	.	.	.	.		.	.	.	.	.	.	BD3G07500	OL15G01450	.	.
				.	Unknown17 (CoA/PAP?)	.	.	.	.		.	.	.	.	.	.	BD2G41500	.	.	.
				.	FAD2	.	.	.	.		.	.	.	.	.	.	.	OL21G00840	.	.
				.	Unknown24 (NT)	.	.	.	.		.	.	.	.	.	.	BD1G67180	.	.	.
				.	Unknown25 (DIC?)	.	.	.	.		.	.	.	.	.	.	.	OL14G02490	.	.
				.	Unknown29 (acids)	.	.	.	.		.	.	.	.	.	.	.	OL03G02490	.	.
				.	Unknown30 (acids)	.	.	.	.		.	.	.	.	.	.	.	OL11G02620	.	.
				.	Unknown31 (ornithine)	.	.	.	.		.	.	.	.	.	.	.	OL02G00080	.	.
				.	Unknown35 (amino acid)	.	.	.	.		.	.	.	.	.	.	BD3G34820	.	.	.
				.	Unknown39 (amino acid)	.	.	.	.		.	.	.	.	.	.	BD5G16330	OL17G01690	.	.
				.	Unknown41 (phosphate?)	.	.	.	.		.	.	.	.	.	.	BD4G32020	OL12G02770	.	.
				.	Unknown42 (phosphate?)	.	.	.	.		.	.	.	.	.	.	BD5G11740	OL01G01320	.	.
				.	Unknown47	.	.	.	.		.	.	.	.	.	.	BD3G51060	.	.	.
				The Major Facilitator Superfamily (MFS) [Secondary Transporter]
		114	1	AT5G16150	pGlcT Plastidic glucose translocator	.	.	Yes	.		.	.	.	.	.	.	.	.	.	.
				The Nucleobase:Cation Symporter-1 (NCS1) Family [Secondary Transporter]
		115	1	AT5G03560	Tetratricopeptide repeat (TPR)-like superfamily protein	.	.	.	.		.	.	.	.	.	.	.	.	ACG43403.1	.
				The Ni2+-Co2+ Transporter (NiCoT) Family [Secondary Transporter]
		116	1	AT4G35080	High-affinity nickel-transport family	.	.	.	Yes		.	.	.	.	.	.	.	.	.	.
				The Cytochrome Oxidase Biogenesis (Oxa1) Family [Secondary Transporter]
		117	1	AT2G46470	OXA1L (OXA1-like)	.	.	Yes	.		.	.	.	.	.	.	.	.	.	.
		118	2	AT5G62050	OXA1 (protein transmembrane transporter)	.	.	Yes	.		.	.	.	.	.	PGSC0003DMP400010356	.	.	DAA42925.1	.
				The Annexin (Annexin) Family [Ion Channels]
		119	1	AT1G35720	Annexin 1 (ANN1)^	.	.	Yes	.		.	.	.	.	.	.	.	.	.	.
		120	2	AT5G10230	Calcium-binding protein annexin (AnnAt7)	.	.	.	.		.	.	.	.	.	PGSC0003DMP400014012	.	.	.	.
				The Intracellular Chloride Channel (CLIC) Family [Ion Channels]
		121	1	AT1G75270	DHAR2 dehydroascorbate reductase	.	.	Yes	.		.	.	.	.	.	.	.	.	AFW82824.1	.
				The Major Intrinsic Protein (MIP) Family [Ion Channels] (Aquaporins?)
		122	1	AT3G16240	TIP2 Tonoplast integral membrane protein 2	.	.	Yes	.		.	.	.	.	.	.	.	.	.	.
		123	2	AT3G47440	TIP5; 1	.	.	Yes	.		.	.	.	.	.	.	.	.	.	.
		124	3	AT4G35100	The Major Intrinsic Protein (MIP) Family	.	.	.	.		.	.	.	.	.	PGSC0003DMP400046426	.	.	.	.
		125	4	AT2G36830	The Major Intrinsic Protein (MIP) Family	.	.	.	.		.	.	.	.	.	PGSC0003DMP400012641	.	.	O64964.1	.
		126	5	AT4G00430	The Major Intrinsic Protein (MIP) Family	.	.	.	.		.	.	.	.	.	PGSC0003DMP400008878; PGSC0003DMP400021836	.	.	.	.
		127	6	AT2G37170	The Major Intrinsic Protein (MIP) Family	.	.	.	.		.	.	.	.	.	PGSC0003DMP400014215; PGSC0003DMP400041843	.	.	DAA60473.1	.
				The Small Conductance Mechanosensitive Ion Channel (MscS) Family [Ion Channels]
		128	1	AT4G00290	Mechanosensitive ion channel domain-containing protein	.	.	Yes	Yes		.	.	.	.	.	.	.	.	DAA36350.1	.
				The Chloroplast Envelope Anion Channel-forming Tic110 (Tic110) Family [Ion Channels]
		129	1	AT1G06950	TIC110 Translocon inner envelope membrane of chloroplast 110	.	.	Yes	.		.	.	.	.	.	.	.	.	.	.
				VDACs
		130	1	AT3G01280	VDAC1 (voltage dependent anion channel 1)	.	.	Yes	Yes		Os01g40570; Os01g51770; Os09g19734.3	Yes; Yes; Yes	.	.	.	PGSC0003DMP400001650; PGSC0003DMP400003691; PGSC0003DMP400012204	.	.	.	.
		131	2	AT5G67500	VDAC2 (voltage dependent anion channel 2)	.	.	Yes	Yes		Os03g10510	Yes	.	.	.	PGSC0003DMP400016011; PGSC0003DMP400037174	.	.	.	.
		132	3	AT5G15090	VDAC3 (voltage dependent anion channel 3)	.	.	Yes	Yes		Os05g45950	Yes	.	.	.	.	.	.	.	.
		133	4	AT5G57490	VDAC4 (voltage dependent anion channel 4)	.	.	Yes	Yes		Os03g04460	Yes	.	.	.	.	.	.	.	.
		134	5	AT3G49920	VDAC5	.	.	Yes	.		.	.	.	.	.	.	.	.	.	.
		135	6	AT5G37610	VDAC6	.	.	Yes	.		.	.	.	.	.	.	.	.	.	.
				Ca2+-channels
		136	1	AT4G36820	MCU1	.	.	Yes	.		.	.	.	.	.	.	.	.	.	.
		137	2	AT2G23790	MCU2	.	.	Yes	.		.	.	.	.	.	.	.	.	.	.
				Others
		138	1	AT1G50500	Membrane trafficking VPS53 family protein	.	.	Yes	.		.	.	.	.	.	.	.	.	.	.
		139	2	AT1G66410	Calmodulin-1/4 (CAM4)^ identical to calmodulin	.	.	Yes	.		.	.	.	.	.	.	.	.	.	.
		140	3	AT3G08530	CHC2 Putative heavy chain of clatherin complex	.	.	Yes	.		.	.	.	.	.	.	.	.	.	.
		141	4	AT5G10840	TMN8 TM9-type membrane protein	.	.	Yes	.		.	.	.	.	.	.	.	.	.	.
		142	5	AT1G32050	SCAMP family protein	.	.	Yes	.		.	.	.	.	.	.	.	.	.	.
		143	6	AT5G52280	Protein transport protein-related	.	.	Yes	.		.	.	.	.	.	.	.	.	.	.
		144	7	AT1G09210	Calreticulin 1b	.	.	Yes	.		.	.	.	.	.	.	.	.	.	.
		145	8	AT5G08720	Streptomyces cyclase/dehydrase	.	.	Yes	.		.	.	.	.	.	.	.	.	.	.
		146	9	AT5G64990	RAB GTPase homolog H1A	.	.	Yes	.		.	.	.	.	.	.	.	.	.	.
		147	10	AT1G56340	CRT1 (calretulin 1)	.	.	Yes	.		.	.	.	.	.	.	.	.	.	.
		148	11	AT2G28900	OEP16 (outer plastid envelope protein 16-1)	.	.	Yes	.		.	.	.	.	.	PGSC0003DMP400017088	.	.	.	.
		149	12	AT3G08950	SCO1 homolog	.	.	Yes	.		.	.	.	.	.	PGSC0003DMP400007906	.	.	.	.
		150	13	AT4G01660	ABC1 ABC Transporter 1	.	.	Yes	.		.	.	.	.	.	.	.	.	.	.
		151	14	AT3G52420	OEP7 Outer Envelope membrane protein 7	.	.	Yes	.		.	.	.	.	.	PGSC0003DMP400002181	.	.	.	.
		152	15	AT4G39740	HCC2 Mitochondrial copper chaperone involved in CV assembly	.	.	Yes	.		.	.	.	.	.	PGSC0003DMP400035826	.	.	.	.
		153	16	AT3G11070	SAM50-1	.	.	Yes	.		.	.	.	.	.	.	.	.	.	.
		154	17	ATMG00900	ABCI3 ABC protein	.	.	Yes	.		.	.	.	.	.	.	.	.	.	.
		155	18	AT2G19080	Metaxin-related	.	.	.	Yes		.	.	.	.	.	.	.	.	.	.
		156	19	AT3G46560	TIM9	.	.	.	Yes		.	.	.	.	.	.	.	.	.	.
		157	20	AT1G27390	TOM20-2	.	.	.	Yes		.	.	.	.	.	.	.	.	.	.
		158	21	AT3G27080	TOM20-3	.	.	.	Yes		.	.	.	.	.	.	.	.	.	.
		159	22	AT5G43970	TOM22-V	.	.	.	Yes		.	.	.	.	.	.	.	.	.	.
		160	23	AT5G58030	Transport particle (TRAPP) component	.	.	.	Yes		.	.	.	.	.	.	.	.	.	.
		161	24	AT1G09575	MCU1	.	.	.	Yes		.	.	.	.	.	.	.	.	.	.
		162	25	AT1G57610	MCU2	.	.	.	Yes		.	.	.	.	.	.	.	.	.	.
		163	26	AT4G32060	MICU	.	.	.	Yes		.	.	.	.	.	.	.	.	.	.
		164	27	AT5G43680	TatB homolog	.	.	.	Yes		.	.	.	.	.	.	.	.	.	.
		165	28	AT5G05520	SAM50	.	.	.	Yes		.	.	.	.	.	.	.	.	.	.
		166	29	AT2G35720	DNAJ	.	.	.	Yes		.	.	.	.	.	.	.	.	.	.
		167	30	AT3G60240.3	Eukaryotic translation initiation factor 4G	.	.	.	.		.	.	.	.	.	PGSC0003DMP400031773	.	.	.	.
		168	31	AT1G04690	Probable voltage-gated potassium channel subunit beta	.	.	.	.		.	.	.	.	.	PGSC0003DMP400029481	.	.	.	.
		169	32	AT3G55600	Membrane fusion protein Use1	.	.	.	.		.	.	.	.	.	PGSC0003DMP400016935	.	.	.	.
		170	33	AT1G70490	ARFA1D; ATARFA1D	.	.	.	.		.	.	.	.	.	PGSC0003DMP400043311	.	.	.	.
		171	34	AT2G30060	Pleckstrin homology (PH) domain superfamily protein	.	.	.	.		.	.	.	.	.	PGSC0003DMP400014408	.	.	.	.
		172	35	AT4G10620	P-loop containing nucleoside triphosphate hydrolases superfamily protein	.	.	.	.		.	.	.	.	.	PGSC0003DMP400055393	.	.	.	.
		173	36	AT3G62560	Ras-related small GTP-binding family protein	.	.	.	.		.	.	.	.	.	PGSC0003DMP400046393	.	.	.	.
		174	37	AT2G03140.2	Alpha/beta-Hydrolases superfamily protein	.	.	.	.		.	.	.	.	.	PGSC0003DMP400028122	.	.	.	.
		175	38	AT4G09160	PATL5	.	.	.	.		.	.	.	.	.	PGSC0003DMP400028123	.	.	.	.
		176	39	AT1G01820	PEROXIN 11C; PEX11C	.	.	.	.		.	.	.	.	.	PGSC0003DMP400048272	.	.	.	.
		177	40	AT2G20990	SYTA	.	.	.	.		.	.	.	.	.	PGSC0003DMP400010951	.	.	.	.
